# Supplementary material for: Induction of PrMADS10 on the lower side of bent pine tree stems: potential role in modifying plant cell wall properties and wood anatomy
Source: Sci Rep. 2019 Dec 12;9:18981. doi: 10.1038/s41598-019-55276-7 (PMC6908731; doi:10.1038/s41598-019-55276-7)
Supplement: Supplementary file 1 — Supplementary dataset 1 [file 41598_2019_55276_MOESM1_ESM.xlsx]

## Sheet: PrMADS10_UP
	WT1(AraGene-1_0-st).CEL	WT2_(AraGene-1_0-st).CEL	WT3_(AraGene-1_0-st).CEL	L1(AraGene-1_0-st).CEL	L2(AraGene-1_0-st).CEL	L3(AraGene-1_0-st).CEL	L7(AraGene-1_0-st).CEL	AGInumber	p<0.05	Mean-L	Mean-WT	exp log2	exp	Gene description	Functional description
13335524	7.91071	8.76435	8.03296	9.31245	8.961	9.47976	8.84977	AT1G03935	0.0496957	9.15075	8.236	0.914742	1.88523	snoRNA	snoRNA
13335980	3.66215	3.38959	3.09039	4.57227	4.39262	5.58603	5.06854	AT1G05000	0.002	4.90486	3.38071	1.52416	2.87618	Phosphotyrosine protein phosphatases superfamily protein	Phosphotyrosine protein phosphatases superfamily protein; FUNCTIONS IN: phosphatase activity, protein tyrosine phosphatase activity, phosphoprotein phosphatase activity; INVOLVED IN: dephosphorylation; LOCATED IN: cellular_component unknown; EXPRESSED IN: 12 plant structures; EXPRESSED DURING: 8 growth stages; CONTAINS InterPro DOMAIN/s: Protein-tyrosine phosphatase, active site (InterPro:IPR0161…
13336445	2.75005	2.85352	3.18135	4.93058	4.45143	4.73854	4.09035	AT1G06160	0.000769231	4.55273	2.92831	1.62442	3.08318	octadecanoid-responsive Arabidopsis AP2/ERF 59	octadecanoid-responsive Arabidopsis AP2/ERF 59 (ORA59); CONTAINS InterPro DOMAIN/s: DNA-binding, integrase-type (InterPro:IPR016177), Pathogenesis-related transcriptional factor/ERF, DNA-binding (InterPro:IPR001471); BEST Arabidopsis thaliana protein match is: ethylene-responsive element binding factor 15 (TAIR:AT2G31230.1); Has 6527 Blast hits to 6261 proteins in 388 species: Archae - 0; Bacteri…
13336879	4.59463	4.39229	4.52548	4.93283	5.31472	5.74883	6.30331	AT1G07180	0.0261355	5.57492	4.50413	1.07079	2.10058	alternative NAD(P)H dehydrogenase 1	alternative NAD(P)H dehydrogenase 1 (NDA1); FUNCTIONS IN: NADH dehydrogenase activity; INVOLVED IN: oxidation reduction; LOCATED IN: intrinsic to mitochondrial inner membrane, mitochondrion; EXPRESSED IN: 20 plant structures; EXPRESSED DURING: 10 growth stages; CONTAINS InterPro DOMAIN/s: FAD-dependent pyridine nucleotide-disulphide oxidoreductase (InterPro:IPR013027), Pyridine nucleotide-disulph…
13337305	3.72621	3.59058	3.48691	6.70242	6.973	8.23389	7.48658	AT1G08310	0	7.34897	3.60124	3.74774	13.4333	alpha/beta-Hydrolases superfamily protein	alpha/beta-Hydrolases superfamily protein; CONTAINS InterPro DOMAIN/s: Alpha/beta hydrolase fold-1 (InterPro:IPR000073); BEST Arabidopsis thaliana protein match is: alpha/beta-Hydrolases superfamily protein (TAIR:AT3G44510.2); Has 1160 Blast hits to 1159 proteins in 335 species: Archae - 4; Bacteria - 652; Metazoa - 57; Fungi - 49; Plants - 320; Viruses - 0; Other Eukaryotes - 78 (source: NCBI BL…
13337313	5.61511	5.57497	5.53284	7.05241	6.39122	6.01423	6.55413	AT1G08340	0.035461	6.503	5.5743	0.928694	1.90355	Rho GTPase activating protein with PAK-box/P21-Rho-binding domain	Rho GTPase activating protein with PAK-box/P21-Rho-binding domain; FUNCTIONS IN: Rac GTPase activator activity; INVOLVED IN: signal transduction; LOCATED IN: intracellular; EXPRESSED IN: 23 plant structures; EXPRESSED DURING: 13 growth stages; CONTAINS InterPro DOMAIN/s: PAK-box/P21-Rho-binding (InterPro:IPR000095), Rho GTPase activation protein (InterPro:IPR008936), RhoGAP (InterPro:IPR000198); …
13337524	8.99323	8.78552	8.93647	9.64171	9.35564	10.555	10.1609	AT1G08650	0.0360839	9.92832	8.90507	1.02325	2.0325	phosphoenolpyruvate carboxylase kinase 1	phosphoenolpyruvate carboxylase kinase 1 (PPCK1); FUNCTIONS IN: protein serine/threonine kinase activity, kinase activity; INVOLVED IN: protein amino acid phosphorylation; LOCATED IN: cellular_component unknown; EXPRESSED IN: 20 plant structures; EXPRESSED DURING: 13 growth stages; CONTAINS InterPro DOMAIN/s: Protein kinase, ATP binding site (InterPro:IPR017441), Protein kinase, catalytic domain …
13337858	4.75522	4.78065	4.60603	5.7079	5.71492	6.24528	6.22759	AT1G09240	0.00690236	5.97392	4.71397	1.25995	2.39488	nicotianamine synthase 3	nicotianamine synthase 3 (NAS3); CONTAINS InterPro DOMAIN/s: Nicotianamine synthase (InterPro:IPR004298); BEST Arabidopsis thaliana protein match is: nicotianamine synthase 4 (TAIR:AT1G56430.1); Has 198 Blast hits to 195 proteins in 46 species: Archae - 20; Bacteria - 10; Metazoa - 0; Fungi - 20; Plants - 147; Viruses - 0; Other Eukaryotes - 1 (source: NCBI BLink).
13337918	2.78043	2.84295	3.04503	5.16856	4.64647	5.46607	5.73303	AT1G09350	0	5.25353	2.88947	2.36406	5.14817	galactinol synthase 3	galactinol synthase 3 (GolS3); CONTAINS InterPro DOMAIN/s: Glycosyl transferase, family 8 (InterPro:IPR002495); BEST Arabidopsis thaliana protein match is: galactinol synthase 2 (TAIR:AT1G56600.1); Has 1260 Blast hits to 1259 proteins in 288 species: Archae - 0; Bacteria - 98; Metazoa - 258; Fungi - 282; Plants - 479; Viruses - 73; Other Eukaryotes - 70 (source: NCBI BLink).
13338348	4.11955	4.50929	4.26513	5.22754	5.19044	5.90899	5.32657	AT1G10480	0.0160147	5.41338	4.29799	1.11539	2.16654	zinc finger protein 5	zinc finger protein 5 (ZFP5); FUNCTIONS IN: sequence-specific DNA binding transcription factor activity, zinc ion binding, nucleic acid binding; INVOLVED IN: regulation of transcription; LOCATED IN: intracellular, chloroplast; EXPRESSED IN: inflorescence meristem, hypocotyl, root, flower; EXPRESSED DURING: petal differentiation and expansion stage; CONTAINS InterPro DOMAIN/s: Zinc finger, C2H2-ty…
13339086	5.49593	6.3139	5.59637	7.0087	6.98401	7.13385	6.55214	AT1G12015	0.0152645	6.91968	5.80207	1.11761	2.16987	snoRNA	snoRNA
13339532	7.06513	7.19883	7.13757	8.19777	8.59569	8.62993	8.73311	AT1G13080	0.00295238	8.53913	7.13385	1.40528	2.64869	cytochrome P450, family 71, subfamily B, polypeptide 2	cytochrome P450, family 71, subfamily B, polypeptide 2 (CYP71B2); FUNCTIONS IN: electron carrier activity, monooxygenase activity, iron ion binding, oxygen binding, heme binding; INVOLVED IN: response to cyclopentenone, heat acclimation; EXPRESSED IN: 24 plant structures; EXPRESSED DURING: 13 growth stages; CONTAINS InterPro DOMAIN/s: Cytochrome P450 (InterPro:IPR001128), Cytochrome P450, E-class…
13339607	3.74157	3.70679	3.51295	4.59528	4.54542	4.87933	4.5084	AT1G13260	0.0279923	4.63211	3.65377	0.978337	1.97019	related to ABI3/VP1 1	related to ABI3/VP1 1 (RAV1); CONTAINS InterPro DOMAIN/s: DNA-binding, integrase-type (InterPro:IPR016177), Transcriptional factor B3 (InterPro:IPR003340), Pathogenesis-related transcriptional factor/ERF, DNA-binding (InterPro:IPR001471); BEST Arabidopsis thaliana protein match is: ethylene response DNA binding factor 3 (TAIR:AT3G25730.1); Has 6277 Blast hits to 6015 proteins in 258 species: Arch…
13339631	3.47287	2.81199	3.34201	4.19099	4.60108	5.23114	4.69393	AT1G13300	0.00282927	4.67929	3.20896	1.47033	2.77084	myb-like transcription factor family protein	HYPERSENSITIVITY TO LOW PI-ELICITED PRIMARY ROOT SHORTENING 1 (HRS1); CONTAINS InterPro DOMAIN/s: Homeodomain-like (InterPro:IPR009057), Myb, DNA-binding (InterPro:IPR014778), HTH transcriptional regulator, Myb-type, DNA-binding (InterPro:IPR017930), Myb-like DNA-binding domain, SHAQKYF class (InterPro:IPR006447), Homeodomain-related (InterPro:IPR012287); BEST Arabidopsis thaliana protein match i…
13339666	5.33194	5.7497	5.2969	7.08055	6.58163	6.1609	6.54906	AT1G13448	0.0105932	6.59304	5.45951	1.13352	2.19394	other RNA	0
13339704	7.66965	7.88388	7.76835	9.30565	8.91761	8.87449	9.0954	AT1G13635	0.00457031	9.04829	7.77396	1.27433	2.41886	DNA glycosylase superfamily protein	DNA glycosylase superfamily protein; FUNCTIONS IN: DNA-3-methyladenine glycosylase I activity, catalytic activity; INVOLVED IN: DNA repair, base-excision repair; LOCATED IN: cellular_component unknown; CONTAINS InterPro DOMAIN/s: DNA glycosylase (InterPro:IPR011257), Methyladenine glycosylase (InterPro:IPR005019); BEST Arabidopsis thaliana protein match is: DNA glycosylase superfamily protein (TA…
13341178	7.12489	6.97936	7.21722	7.70568	7.98272	8.36275	8.52641	AT1G17050	0.0243943	8.14439	7.10716	1.03723	2.05229	solanesyl diphosphate synthase 2	solanesyl diphosphate synthase 2 (SPS2); FUNCTIONS IN: trans-octaprenyltranstransferase activity; INVOLVED IN: ubiquinone biosynthetic process; LOCATED IN: chloroplast, plastid; EXPRESSED IN: 22 plant structures; EXPRESSED DURING: 13 growth stages; CONTAINS InterPro DOMAIN/s: Solanesyl diphosphate synthase (InterPro:IPR014120), Polyprenyl synthetase-related (InterPro:IPR017446), Terpenoid synthas…
13341487	7.41854	7.85974	7.41322	8.29889	8.49896	8.45708	8.64493	AT1G17620	0.0433013	8.47497	7.56383	0.911133	1.88052	Late embryogenesis abundant (LEA) hydroxyproline-rich glycoprotein family	Late embryogenesis abundant (LEA) hydroxyproline-rich glycoprotein family; FUNCTIONS IN: molecular_function unknown; INVOLVED IN: biological_process unknown; LOCATED IN: plasma membrane; EXPRESSED IN: 23 plant structures; EXPRESSED DURING: 13 growth stages; CONTAINS InterPro DOMAIN/s: Late embryogenesis abundant protein, group 2 (InterPro:IPR004864); BEST Arabidopsis thaliana protein match is: un…
13341578	5.43154	5.66976	5.28679	6.52367	6.36798	6.6595	6.67858	AT1G17950	0.015	6.55743	5.4627	1.09474	2.13574	myb domain protein 52	myb domain protein 52 (MYB52); CONTAINS InterPro DOMAIN/s: SANT, DNA-binding (InterPro:IPR001005), Homeodomain-like (InterPro:IPR009057), Myb, DNA-binding (InterPro:IPR014778), HTH transcriptional regulator, Myb-type, DNA-binding (InterPro:IPR017930), Homeodomain-related (InterPro:IPR012287), Myb transcription factor (InterPro:IPR015495); BEST Arabidopsis thaliana protein match is: myb domain pro…
13341596	8.58805	8.31635	8.56408	8.98888	9.48425	9.59307	9.47217	AT1G18020	0.0486598	9.38459	8.48949	0.895099	1.85974	FMN-linked oxidoreductases superfamily protein	FMN-linked oxidoreductases superfamily protein; FUNCTIONS IN: oxidoreductase activity, FMN binding, catalytic activity; INVOLVED IN: metabolic process; CONTAINS InterPro DOMAIN/s: NADH:flavin oxidoreductase/NADH oxidase, N-terminal (InterPro:IPR001155), Aldolase-type TIM barrel (InterPro:IPR013785); BEST Arabidopsis thaliana protein match is: FMN-linked oxidoreductases superfamily protein (TAIR:A…
13342176	4.71455	4.68465	4.45334	5.69327	5.43003	5.14278	5.94203	AT1G19230	0.0361121	5.55203	4.61751	0.934516	1.91125	Riboflavin synthase-like superfamily protein	Riboflavin synthase-like superfamily protein; FUNCTIONS IN: in 7 functions; INVOLVED IN: defense response; LOCATED IN: integral to membrane, membrane; EXPRESSED IN: 7 plant structures; EXPRESSED DURING: petal differentiation and expansion stage; CONTAINS InterPro DOMAIN/s: Ferredoxin reductase-type FAD-binding domain (InterPro:IPR017927), Cytochrome b245, heavy chain (InterPro:IPR000778), EF-Hand…
13342585	4.44916	4.28259	4.60999	5.10602	5.35648	6.05728	5.46048	AT1G20380	0.0256364	5.49507	4.44725	1.04781	2.0674	Prolyl oligopeptidase family protein	Prolyl oligopeptidase family protein; FUNCTIONS IN: serine-type peptidase activity, serine-type endopeptidase activity; INVOLVED IN: proteolysis; LOCATED IN: cellular_component unknown; EXPRESSED IN: 19 plant structures; EXPRESSED DURING: 9 growth stages; CONTAINS InterPro DOMAIN/s: Peptidase S9, prolyl oligopeptidase, catalytic domain (InterPro:IPR001375), Peptidase S9A, oligopeptidase, N-termin…
13342826	8.22473	8.34941	7.94951	9.03084	9.21267	9.72621	9.51491	AT1G21000	0.00988604	9.37116	8.17455	1.19661	2.292	PLATZ transcription factor family protein	PLATZ transcription factor family protein; CONTAINS InterPro DOMAIN/s: Protein of unknown function DUF597 (InterPro:IPR006734); BEST Arabidopsis thaliana protein match is: PLATZ transcription factor family protein (TAIR:AT1G76590.1); Has 403 Blast hits to 403 proteins in 26 species: Archae - 0; Bacteria - 0; Metazoa - 0; Fungi - 0; Plants - 403; Viruses - 0; Other Eukaryotes - 0 (source: NCBI BLi…
13342837	5.50324	5.92445	5.28361	6.26809	6.47963	6.75221	6.57239	AT1G21050	0.0386589	6.51808	5.57043	0.947644	1.92872	Protein of unknown function, DUF617	Protein of unknown function, DUF617; CONTAINS InterPro DOMAIN/s: Protein of unknown function DUF617, plant (InterPro:IPR006460); BEST Arabidopsis thaliana protein match is: Protein of unknown function, DUF617 (TAIR:AT1G76610.1); Has 257 Blast hits to 256 proteins in 14 species: Archae - 0; Bacteria - 0; Metazoa - 0; Fungi - 0; Plants - 257; Viruses - 0; Other Eukaryotes - 0 (source: NCBI BLink).
13342869	4.18248	4.32391	3.66851	4.35471	5.17101	5.52223	5.20284	AT1G21140	0.0362349	5.0627	4.0583	1.0044	2.00611	Vacuolar iron transporter (VIT) family protein	Vacuolar iron transporter (VIT) family protein; CONTAINS InterPro DOMAIN/s: Protein of unknown function DUF125, transmembrane (InterPro:IPR008217); BEST Arabidopsis thaliana protein match is: Vacuolar iron transporter (VIT) family protein (TAIR:AT3G43660.1); Has 1867 Blast hits to 1856 proteins in 645 species: Archae - 60; Bacteria - 1279; Metazoa - 0; Fungi - 103; Plants - 211; Viruses - 0; Othe…
13343269	4.46273	4.34169	4.33227	6.64389	6.71108	7.55495	7.79995	AT1G22150	0	7.17747	4.3789	2.79857	6.9575	sulfate transporter 1;3	sulfate transporter 1;3 (SULTR1;3); FUNCTIONS IN: sulfate transmembrane transporter activity; INVOLVED IN: sulfate transport, transport, transmembrane transport; LOCATED IN: integral to membrane, membrane; EXPRESSED IN: petal, leaf whorl, sperm cell, flower, pollen tube; EXPRESSED DURING: 4 anthesis, petal differentiation and expansion stage; CONTAINS InterPro DOMAIN/s: Sulphate transporter (Inte…
13343405	6.26925	6.40998	6.25484	7.42723	7.27296	7.21067	7.09174	AT1G22500	0.03125	7.25065	6.31136	0.939291	1.91759	RING/U-box superfamily protein	RING/U-box superfamily protein; FUNCTIONS IN: zinc ion binding; LOCATED IN: endomembrane system; EXPRESSED IN: stem, cotyledon, root, leaf; EXPRESSED DURING: LP.06 six leaves visible, LP.04 four leaves visible; CONTAINS InterPro DOMAIN/s: Zinc finger, RING-type (InterPro:IPR001841), Zinc finger, C3HC4 RING-type (InterPro:IPR018957); BEST Arabidopsis thaliana protein match is: RING/U-box superfami…
13343683	5.69044	6.21464	6.15681	6.42119	7.02202	7.29258	7.29248	AT1G23040	0.0362976	7.00707	6.02063	0.986436	1.98128	hydroxyproline-rich glycoprotein family protein	hydroxyproline-rich glycoprotein family protein; BEST Arabidopsis thaliana protein match is: proline-rich family protein (TAIR:AT1G70990.1); Has 25412 Blast hits to 10574 proteins in 716 species: Archae - 40; Bacteria - 2873; Metazoa - 9053; Fungi - 1818; Plants - 6806; Viruses - 1343; Other Eukaryotes - 3479 (source: NCBI BLink).
13343699	4.66953	4.99063	4.50011	5.58024	6.00155	7.10169	6.07791	AT1G23120	0.00370213	6.19035	4.72009	1.47026	2.77071	Polyketide cyclase/dehydrase and lipid transport superfamily protein	Polyketide cyclase/dehydrase and lipid transport superfamily protein; FUNCTIONS IN: molecular_function unknown; INVOLVED IN: response to biotic stimulus, defense response; LOCATED IN: cellular_component unknown; EXPRESSED IN: 9 plant structures; EXPRESSED DURING: LP.04 four leaves visible, 4 anthesis, petal differentiation and expansion stage; CONTAINS InterPro DOMAIN/s: Bet v I allergen (InterPr…
13343704	5.724	6.41247	6.03018	6.5309	7.02358	7.30384	7.05636	AT1G23130	0.0481709	6.97867	6.05555	0.923122	1.89621	Polyketide cyclase/dehydrase and lipid transport superfamily protein	Polyketide cyclase/dehydrase and lipid transport superfamily protein; FUNCTIONS IN: molecular_function unknown; INVOLVED IN: response to biotic stimulus, defense response; LOCATED IN: cellular_component unknown; EXPRESSED IN: 15 plant structures; EXPRESSED DURING: 10 growth stages; CONTAINS InterPro DOMAIN/s: Bet v I allergen (InterPro:IPR000916); BEST Arabidopsis thaliana protein match is: MLP-l…
13344005	6.45395	6.25642	6.23924	7.33162	7.1076	7.2939	7.63982	AT1G24030	0.0207809	7.34324	6.31653	1.0267	2.03736	Protein kinase superfamily protein	Protein kinase superfamily protein; FUNCTIONS IN: protein serine/threonine kinase activity, protein kinase activity, kinase activity, ATP binding; INVOLVED IN: protein amino acid phosphorylation; EXPRESSED IN: 12 plant structures; EXPRESSED DURING: 4 anthesis, petal differentiation and expansion stage; CONTAINS InterPro DOMAIN/s: Protein kinase, ATP binding site (InterPro:IPR017441), Protein kina…
13344259	4.582	5.22245	4.92392	5.79639	6.04026	6.54247	6.37919	AT1G24580	0.00729373	6.18958	4.90946	1.28012	2.42859	RING/U-box superfamily protein	RING/U-box superfamily protein; FUNCTIONS IN: zinc ion binding; LOCATED IN: endomembrane system; CONTAINS InterPro DOMAIN/s: Zinc finger, RING-type (InterPro:IPR001841), Zinc finger, C3HC4 RING-type (InterPro:IPR018957); BEST Arabidopsis thaliana protein match is: RING/U-box superfamily protein (TAIR:AT1G67856.1); Has 35333 Blast hits to 34131 proteins in 2444 species: Archae - 798; Bacteria - 22…
13344347	8.278	8.64693	8.40183	8.57764	9.25657	10.5692	9.56591	AT1G24851	0.0433547	9.49233	8.44225	1.05008	2.07064	0	unknown protein; BEST Arabidopsis thaliana protein match is: unknown protein (TAIR:AT1G25025.1); Has 6812 Blast hits to 2172 proteins in 306 species: Archae - 0; Bacteria - 350; Metazoa - 1330; Fungi - 775; Plants - 255; Viruses - 55; Other Eukaryotes - 4047 (source: NCBI BLink).
13345614	6.03114	6.48902	5.93615	7.5178	7.05763	7.36301	7.46963	AT1G28470	0.00815385	7.35201	6.1521	1.19991	2.29725	NAC domain containing protein 10	NAC domain containing protein 10 (NAC010); CONTAINS InterPro DOMAIN/s: No apical meristem (NAM) protein (InterPro:IPR003441); BEST Arabidopsis thaliana protein match is: NAC domain containing protein 73 (TAIR:AT4G28500.1); Has 2334 Blast hits to 2329 proteins in 68 species: Archae - 0; Bacteria - 0; Metazoa - 0; Fungi - 0; Plants - 2334; Viruses - 0; Other Eukaryotes - 0 (source: NCBI BLink).
13345782	2.85779	2.2036	2.72183	3.86347	3.68869	4.79847	3.9699	AT1G29270	0.00279412	4.08013	2.59441	1.48573	2.80058	0	unknown protein; BEST Arabidopsis thaliana protein match is: unknown protein (TAIR:AT2G40435.1); Has 98 Blast hits to 98 proteins in 15 species: Archae - 0; Bacteria - 0; Metazoa - 0; Fungi - 0; Plants - 98; Viruses - 0; Other Eukaryotes - 0 (source: NCBI BLink).
13346503	5.58707	5.28166	5.58284	6.47443	6.40764	6.80953	6.66859	AT1G30840	0.0142092	6.59005	5.48385	1.10619	2.15276	purine permease 4	purine permease 4 (PUP4); CONTAINS InterPro DOMAIN/s: Protein of unknown function DUF6, transmembrane (InterPro:IPR000620), Protein of unknown function DUF250 (InterPro:IPR004853); BEST Arabidopsis thaliana protein match is: purine permease 1 (TAIR:AT1G28230.1); Has 652 Blast hits to 644 proteins in 132 species: Archae - 10; Bacteria - 158; Metazoa - 37; Fungi - 9; Plants - 358; Viruses - 0; Othe…
13346726	6.50492	6.46922	6.37246	6.99146	7.35617	7.98465	7.61392	AT1G31480	0.0273973	7.48655	6.44887	1.03768	2.05293	shoot gravitropism 2 (SGR2)	SHOOT GRAVITROPISM 2 (SGR2); FUNCTIONS IN: phospholipase A1 activity; INVOLVED IN: gravitropism, negative gravitropism, detection of gravity, amyloplast organization; LOCATED IN: plant-type vacuole membrane, vacuole; EXPRESSED IN: 25 plant structures; EXPRESSED DURING: 13 growth stages; CONTAINS InterPro DOMAIN/s: DDHD (InterPro:IPR004177); Has 1169 Blast hits to 760 proteins in 179 species: Arch…
13346910	4.0932	4.55114	3.53692	5.97312	5.30907	4.99704	5.66836	AT1G31935	0.00313084	5.4869	4.06042	1.42648	2.6879	other RNA	0
13347125	5.32433	5.17397	5.16993	6.23289	6.05383	5.99977	6.24755	AT1G32540	0.0371017	6.13351	5.22274	0.910767	1.88004	lsd one like 1	lsd one like 1 (LOL1); FUNCTIONS IN: DNA binding; INVOLVED IN: induction of apoptosis; LOCATED IN: endomembrane system; EXPRESSED IN: 21 plant structures; EXPRESSED DURING: 13 growth stages; CONTAINS InterPro DOMAIN/s: Zinc finger, LSD1-type (InterPro:IPR005735); BEST Arabidopsis thaliana protein match is: LSD1 zinc finger family protein (TAIR:AT4G20380.7); Has 35333 Blast hits to 34131 proteins …
13347138	5.38882	5.66625	5.61141	6.0634	7.13486	7.16403	7.26736	AT1G32560	0.0058885	6.90741	5.55549	1.35192	2.55251	Late embryogenesis abundant protein, group 1 protein	Late embryogenesis abundant protein, group 1 protein; FUNCTIONS IN: molecular_function unknown; INVOLVED IN: embryo development, embryo development ending in seed dormancy; LOCATED IN: cellular_component unknown; EXPRESSED IN: stem; CONTAINS InterPro DOMAIN/s: Late embryogenesis abundant protein, group 1 (InterPro:IPR005513); BEST Arabidopsis thaliana protein match is: Late embryogenesis abundant…
13347342	6.97402	6.73075	6.66535	7.35664	7.69467	7.92768	8.01189	AT1G33110	0.03642	7.74772	6.79004	0.957682	1.94219	MATE efflux family protein	MATE efflux family protein; FUNCTIONS IN: antiporter activity, drug transmembrane transporter activity, transporter activity; INVOLVED IN: drug transmembrane transport, transmembrane transport; LOCATED IN: membrane; EXPRESSED IN: 22 plant structures; EXPRESSED DURING: 13 growth stages; CONTAINS InterPro DOMAIN/s: Multi antimicrobial extrusion protein MatE (InterPro:IPR002528); BEST Arabidopsis th…
13347540	5.40315	5.07884	5.41974	6.72607	6.37466	5.82391	5.89081	AT1G33770	0.0407553	6.20386	5.30058	0.903284	1.87032	Protein kinase superfamily protein	Protein kinase superfamily protein; FUNCTIONS IN: protein serine/threonine kinase activity, protein kinase activity, kinase activity, ATP binding; INVOLVED IN: protein amino acid phosphorylation, N-terminal protein myristoylation; LOCATED IN: cellular_component unknown; EXPRESSED IN: 7 plant structures; EXPRESSED DURING: 6 growth stages; CONTAINS InterPro DOMAIN/s: Protein kinase, ATP binding sit…
13347641	5.62313	5.64517	5.53062	6.22603	6.4717	6.43187	7.02448	AT1G34040	0.0379362	6.53852	5.59964	0.938881	1.91704	Pyridoxal phosphate (PLP)-dependent transferases superfamily protein	Pyridoxal phosphate (PLP)-dependent transferases superfamily protein; FUNCTIONS IN: pyridoxal phosphate binding, carbon-sulfur lyase activity, catalytic activity; INVOLVED IN: biological_process unknown; LOCATED IN: endomembrane system; CONTAINS InterPro DOMAIN/s: Pyridoxal phosphate-dependent transferase, major domain (InterPro:IPR015424), EGF-like, alliinase (InterPro:IPR006947), Pyridoxal phos…
13347932	4.0239	4.14312	4.0156	5.30938	5.16663	4.62814	5.39788	AT1G34670	0.0159901	5.12551	4.06087	1.06463	2.09163	myb domain protein 93	myb domain protein 93 (MYB93); CONTAINS InterPro DOMAIN/s: SANT, DNA-binding (InterPro:IPR001005), Homeodomain-like (InterPro:IPR009057), Myb, DNA-binding (InterPro:IPR014778), HTH transcriptional regulator, Myb-type, DNA-binding (InterPro:IPR017930), Homeodomain-related (InterPro:IPR012287), Myb transcription factor (InterPro:IPR015495); BEST Arabidopsis thaliana protein match is: myb domain pro…
13348327	3.78762	3.74194	4.18221	4.96584	4.85191	4.98078	4.87459	AT1G36675	0.0220085	4.91828	3.90392	1.01435	2.02	glycine-rich protein	glycine-rich protein; FUNCTIONS IN: molecular_function unknown; INVOLVED IN: biological_process unknown; LOCATED IN: chloroplast; BEST Arabidopsis thaliana protein match is: unknown protein (TAIR:AT2G10975.1); Has 1842 Blast hits to 1279 proteins in 240 species: Archae - 9; Bacteria - 267; Metazoa - 613; Fungi - 226; Plants - 409; Viruses - 32; Other Eukaryotes - 286 (source: NCBI BLink).
13349610	4.45907	4.22368	4.48129	4.4858	5.30327	6.1785	6.45599	AT1G48500	0.0189294	5.60589	4.38801	1.21788	2.32604	jasmonate-zim-domain protein 4	jasmonate-zim-domain protein 4 (JAZ4); CONTAINS InterPro DOMAIN/s: Tify (InterPro:IPR010399), CCT domain-like (InterPro:IPR018467); BEST Arabidopsis thaliana protein match is: jasmonate-zim-domain protein 3 (TAIR:AT3G17860.1); Has 328 Blast hits to 328 proteins in 29 species: Archae - 0; Bacteria - 0; Metazoa - 0; Fungi - 1; Plants - 326; Viruses - 0; Other Eukaryotes - 1 (source: NCBI BLink).
13349716	1.2706	3.34201	1.47051	1.08732	4.71532	5.51632	5.25498	AT1G48720	0.000564516	4.14348	2.02771	2.11578	4.33423	0	unknown protein; Has 229 Blast hits to 229 proteins in 10 species: Archae - 0; Bacteria - 0; Metazoa - 1; Fungi - 0; Plants - 228; Viruses - 0; Other Eukaryotes - 0 (source: NCBI BLink).
13349718	4.86612	4.99855	4.66496	5.345	6.2397	6.15922	6.29765	AT1G48745	0.0131234	6.01039	4.84321	1.16718	2.24572	0	unknown protein; Has 7 Blast hits to 7 proteins in 3 species: Archae - 0; Bacteria - 0; Metazoa - 0; Fungi - 0; Plants - 7; Viruses - 0; Other Eukaryotes - 0 (source: NCBI BLink).
13349722	6.47547	7.04994	6.43188	7.52631	7.52277	7.76693	7.77999	AT1G48750	0.0279846	7.649	6.65243	0.996569	1.99525	Bifunctional inhibitor/lipid-transfer protein/seed storage 2S albumin superfamily protein	Bifunctional inhibitor/lipid-transfer protein/seed storage 2S albumin superfamily protein; FUNCTIONS IN: lipid binding; INVOLVED IN: lipid transport; LOCATED IN: endomembrane system; EXPRESSED IN: 22 plant structures; EXPRESSED DURING: 13 growth stages; CONTAINS InterPro DOMAIN/s: Bifunctional inhibitor/plant lipid transfer protein/seed storage (InterPro:IPR016140), Plant lipid transfer protein/s…
13350017	5.06372	5.01403	5.01803	5.77865	6.27689	6.90871	7.08634	AT1G49470	0.00353211	6.51265	5.03193	1.48072	2.79088	Family of unknown function (DUF716)	Family of unknown function (DUF716) ; FUNCTIONS IN: molecular_function unknown; INVOLVED IN: biological_process unknown; LOCATED IN: endomembrane system; EXPRESSED IN: 20 plant structures; EXPRESSED DURING: 10 growth stages; CONTAINS InterPro DOMAIN/s: Protein of unknown function DUF716 (InterPro:IPR006904); BEST Arabidopsis thaliana protein match is: Family of unknown function (DUF716) (TAIR:AT1…
13350787	6.43869	7.33658	6.7058	8.21693	8.14509	8.07909	7.83127	AT1G51402	0.00738562	8.0681	6.82702	1.24107	2.36374	0	unknown protein; FUNCTIONS IN: molecular_function unknown; INVOLVED IN: biological_process unknown; LOCATED IN: endomembrane system; Has 30201 Blast hits to 17322 proteins in 780 species: Archae - 12; Bacteria - 1396; Metazoa - 17338; Fungi - 3422; Plants - 5037; Viruses - 0; Other Eukaryotes - 2996 (source: NCBI BLink).
13350812	4.30664	3.95543	3.79808	5.05039	5.32099	5.34639	5.4472	AT1G51440	0.00577465	5.29124	4.02005	1.2712	2.41362	alpha/beta-Hydrolases superfamily protein	alpha/beta-Hydrolases superfamily protein; FUNCTIONS IN: galactolipase activity, triglyceride lipase activity, phospholipase A1 activity; INVOLVED IN: lipid metabolic process; LOCATED IN: chloroplast; EXPRESSED IN: 12 plant structures; EXPRESSED DURING: 4 anthesis, C globular stage, petal differentiation and expansion stage; CONTAINS InterPro DOMAIN/s: Lipase, class 3 (InterPro:IPR002921); BEST A…
13351374	2.9582	2.41348	2.65936	3.30592	3.88943	5.21993	4.45709	AT1G52800	0.00365217	4.21809	2.67701	1.54108	2.91012	2-oxoglutarate (2OG) and Fe(II)-dependent oxygenase superfamily protein	2-oxoglutarate (2OG) and Fe(II)-dependent oxygenase superfamily protein; FUNCTIONS IN: oxidoreductase activity; LOCATED IN: cellular_component unknown; EXPRESSED IN: stem, root; CONTAINS InterPro DOMAIN/s: Oxoglutarate/iron-dependent oxygenase (InterPro:IPR005123); BEST Arabidopsis thaliana protein match is: 2-oxoglutarate (2OG) and Fe(II)-dependent oxygenase superfamily protein (TAIR:AT1G52790.1…
13351378	5.24817	4.31951	5.10571	7.03653	7.15205	7.85907	7.72372	AT1G52810	0	7.44284	4.89113	2.55171	5.8633	2-oxoglutarate (2OG) and Fe(II)-dependent oxygenase superfamily protein	2-oxoglutarate (2OG) and Fe(II)-dependent oxygenase superfamily protein; BEST Arabidopsis thaliana protein match is: 2-oxoglutarate (2OG) and Fe(II)-dependent oxygenase superfamily protein (TAIR:AT1G52820.1); Has 2468 Blast hits to 2418 proteins in 287 species: Archae - 0; Bacteria - 86; Metazoa - 3; Fungi - 57; Plants - 2253; Viruses - 0; Other Eukaryotes - 69 (source: NCBI BLink).
13351419	1.96104	1.92367	2.87136	3.53436	3.51623	5.99039	3.09589	AT1G52940	0.00219388	4.03422	2.25202	1.78219	3.43949	purple acid phosphatase 5	purple acid phosphatase 5 (PAP5); CONTAINS InterPro DOMAIN/s: Purple acid phosphatase, N-terminal (InterPro:IPR015914), Metallophosphoesterase (InterPro:IPR004843), Purple acid phosphatase-like, N-terminal (InterPro:IPR008963); BEST Arabidopsis thaliana protein match is: purple acid phosphatase 11 (TAIR:AT2G18130.1); Has 1805 Blast hits to 1772 proteins in 366 species: Archae - 3; Bacteria - 516;…
13351835	2.11254	2.48497	2.79633	3.38259	3.76211	3.47947	3.3082	AT1G53870	0.0241443	3.48309	2.46461	1.01848	2.02578	Protein of unknown function (DUF567)	Protein of unknown function (DUF567); CONTAINS InterPro DOMAIN/s: Protein of unknown function DUF567 (InterPro:IPR007612); BEST Arabidopsis thaliana protein match is: Protein of unknown function (DUF567) (TAIR:AT1G53890.1); Has 264 Blast hits to 263 proteins in 12 species: Archae - 0; Bacteria - 0; Metazoa - 0; Fungi - 0; Plants - 264; Viruses - 0; Other Eukaryotes - 0 (source: NCBI BLink).
13352991	7.43824	7.66311	7.51348	9.11801	8.98371	9.66431	9.82764	AT1G56600	8.84956e-05	9.39841	7.53828	1.86014	3.63042	galactinol synthase 2	galactinol synthase 2 (GolS2); CONTAINS InterPro DOMAIN/s: Glycosyl transferase, family 8 (InterPro:IPR002495); BEST Arabidopsis thaliana protein match is: galactinol synthase 3 (TAIR:AT1G09350.1); Has 1296 Blast hits to 1295 proteins in 304 species: Archae - 0; Bacteria - 134; Metazoa - 258; Fungi - 290; Plants - 471; Viruses - 73; Other Eukaryotes - 70 (source: NCBI BLink).
13354187	9.16506	8.94647	9.09554	9.76291	10.1169	10.2369	10.012	AT1G61810	0.0322202	10.0322	9.06902	0.963147	1.94956	beta-glucosidase 45	beta-glucosidase 45 (BGLU45); FUNCTIONS IN: cation binding, hydrolase activity, hydrolyzing O-glycosyl compounds, catalytic activity; INVOLVED IN: lignin biosynthetic process; LOCATED IN: endomembrane system; EXPRESSED IN: 18 plant structures; EXPRESSED DURING: 9 growth stages; CONTAINS InterPro DOMAIN/s: Glycoside hydrolase, family 1 (InterPro:IPR001360), Glycoside hydrolase, family 1, active si…
13355048	9.06958	9.51398	9.23513	10.3409	9.9528	10.168	10.2114	AT1G64370	0.0451788	10.1683	9.2729	0.895375	1.86009	0	unknown protein; Has 773 Blast hits to 375 proteins in 118 species: Archae - 0; Bacteria - 97; Metazoa - 421; Fungi - 108; Plants - 31; Viruses - 0; Other Eukaryotes - 116 (source: NCBI BLink).
13355103	4.50628	4.62654	4.86038	5.03184	5.72736	6.07441	5.76708	AT1G64500	0.0365925	5.65017	4.6644	0.985775	1.98038	Glutaredoxin family protein	Glutaredoxin family protein; FUNCTIONS IN: electron carrier activity, protein disulfide oxidoreductase activity; INVOLVED IN: N-terminal protein myristoylation, cell redox homeostasis; LOCATED IN: cellular_component unknown; EXPRESSED IN: 22 plant structures; EXPRESSED DURING: 13 growth stages; CONTAINS InterPro DOMAIN/s: Thioredoxin fold (InterPro:IPR012335), Glutaredoxin (InterPro:IPR002109), T…
13355160	4.03504	4.00112	3.7782	4.64185	4.79804	6.06015	5.63199	AT1G64590	0.00757282	5.28301	3.93812	1.34489	2.54011	NAD(P)-binding Rossmann-fold superfamily protein	NAD(P)-binding Rossmann-fold superfamily protein; FUNCTIONS IN: oxidoreductase activity, binding, catalytic activity; INVOLVED IN: oxidation reduction, metabolic process; EXPRESSED IN: 20 plant structures; EXPRESSED DURING: 12 growth stages; CONTAINS InterPro DOMAIN/s: NAD(P)-binding domain (InterPro:IPR016040), Glucose/ribitol dehydrogenase (InterPro:IPR002347), Short-chain dehydrogenase/reducta…
13355504	6.47159	7.2389	6.86229	8.02168	7.97155	7.92488	8.07112	AT1G65480	0.0117886	7.99731	6.8576	1.13971	2.20337	PEBP (phosphatidylethanolamine-binding protein) family protein	FLOWERING LOCUS T (FT); FUNCTIONS IN: phosphatidylethanolamine binding, protein binding; INVOLVED IN: photoperiodism, flowering, positive regulation of flower development, regulation of flower development; LOCATED IN: nucleus, cytoplasm; EXPRESSED IN: 14 plant structures; EXPRESSED DURING: 7 growth stages; CONTAINS InterPro DOMAIN/s: Phosphatidylethanolamine-binding, conserved site (InterPro:IPR0…
13355877	6.10094	6.63949	6.17954	6.97184	7.53022	7.88006	8.13882	AT1G66725	0.00648276	7.63023	6.30666	1.32357	2.50285	MIR163; miRNA	0
13356003	4.17611	4.58142	4.08701	5.15691	5.11776	5.37512	5.38922	AT1G67030	0.0299064	5.25975	4.28151	0.978239	1.97006	zinc finger protein 6	zinc finger protein 6 (ZFP6); FUNCTIONS IN: sequence-specific DNA binding transcription factor activity, zinc ion binding, nucleic acid binding; INVOLVED IN: regulation of transcription; LOCATED IN: cytosolic ribosome; EXPRESSED IN: 7 plant structures; EXPRESSED DURING: 4 anthesis, petal differentiation and expansion stage; CONTAINS InterPro DOMAIN/s: Zinc finger, C2H2-like (InterPro:IPR015880), …
13356099	6.03438	5.83141	5.92517	6.72944	6.73641	6.73725	7.15563	AT1G67340	0.0414519	6.83968	5.93032	0.909363	1.87822	HCP-like superfamily protein with MYND-type zinc finger	HCP-like superfamily protein with MYND-type zinc finger; FUNCTIONS IN: binding, zinc ion binding; INVOLVED IN: biological_process unknown; LOCATED IN: nucleus; EXPRESSED IN: 23 plant structures; EXPRESSED DURING: 13 growth stages; CONTAINS InterPro DOMAIN/s: Zinc finger, MYND-type (InterPro:IPR002893), Tetratricopeptide-like helical (InterPro:IPR011990), Sel1-like (InterPro:IPR006597); BEST Arabi…
13356323	3.04583	3.32393	2.95824	5.14115	4.09049	5.19777	4.83936	AT1G67810	0.000620155	4.81719	3.10933	1.70786	3.26676	sulfur E2	sulfur E2 (SUFE2); CONTAINS InterPro DOMAIN/s: Fe-S metabolism associated SufE (InterPro:IPR003808); BEST Arabidopsis thaliana protein match is: quinolinate synthase (TAIR:AT5G50210.1); Has 2361 Blast hits to 2361 proteins in 734 species: Archae - 2; Bacteria - 1651; Metazoa - 0; Fungi - 0; Plants - 86; Viruses - 0; Other Eukaryotes - 622 (source: NCBI BLink).
13356390	5.73623	6.31844	5.58863	7.69902	7.37058	8.59871	8.22918	AT1G67920	0	7.97437	5.8811	2.09327	4.26716	0	unknown protein; BEST Arabidopsis thaliana protein match is: unknown protein (TAIR:AT1G24600.1); Has 22 Blast hits to 22 proteins in 5 species: Archae - 0; Bacteria - 0; Metazoa - 0; Fungi - 0; Plants - 22; Viruses - 0; Other Eukaryotes - 0 (source: NCBI BLink).
13356399	2.45317	2.92312	2.54148	5.31962	3.88271	3.95756	3.84009	AT1G67980	0.000886076	4.25	2.63926	1.61074	3.05408	caffeoyl-CoA 3-O-methyltransferase	caffeoyl-CoA 3-O-methyltransferase (CCOAMT); CONTAINS InterPro DOMAIN/s: O-methyltransferase, family 3 (InterPro:IPR002935); BEST Arabidopsis thaliana protein match is: S-adenosyl-L-methionine-dependent methyltransferases superfamily protein (TAIR:AT1G67990.1); Has 30201 Blast hits to 17322 proteins in 780 species: Archae - 12; Bacteria - 1396; Metazoa - 17338; Fungi - 3422; Plants - 5037; Viruse…
13356690	7.91447	7.68498	7.70844	9.0449	8.67572	9.25133	9.02537	AT1G68670	0.00733553	8.99933	7.7693	1.23004	2.34573	myb-like transcription factor family protein	myb-like transcription factor family protein; CONTAINS InterPro DOMAIN/s: Homeodomain-like (InterPro:IPR009057), Myb, DNA-binding (InterPro:IPR014778), HTH transcriptional regulator, Myb-type, DNA-binding (InterPro:IPR017930), Myb-like DNA-binding domain, SHAQKYF class (InterPro:IPR006447), Homeodomain-related (InterPro:IPR012287); BEST Arabidopsis thaliana protein match is: myb-like transcriptio…
13356826	5.03037	5.2352	4.76865	6.27816	5.99481	6.10975	5.90859	AT1G68945	0.0165777	6.07283	5.01141	1.06142	2.08698	0	unknown protein; FUNCTIONS IN: molecular_function unknown; INVOLVED IN: biological_process unknown; LOCATED IN: endomembrane system; Has 1 Blast hits to 1 proteins in 1 species: Archae - 0; Bacteria - 0; Metazoa - 0; Fungi - 0; Plants - 1; Viruses - 0; Other Eukaryotes - 0 (source: NCBI BLink).
13356862	4.63009	4.82389	4.8055	6.30741	5.96083	5.90619	6.20592	AT1G69050	0.00354545	6.09509	4.75316	1.34193	2.5349	0	unknown protein; Has 9 Blast hits to 9 proteins in 4 species: Archae - 0; Bacteria - 0; Metazoa - 0; Fungi - 0; Plants - 9; Viruses - 0; Other Eukaryotes - 0 (source: NCBI BLink).
13357012	1.69928	1.88336	2.09386	3.74461	3.18825	3.29143	3.57965	AT1G69500	0.000875	3.45098	1.89217	1.55882	2.94612	cytochrome P450, family 704, subfamily B, polypeptide 1	cytochrome P450, family 704, subfamily B, polypeptide 1 (CYP704B1); CONTAINS InterPro DOMAIN/s: Cytochrome P450 (InterPro:IPR001128), Cytochrome P450, E-class, group I (InterPro:IPR002401); BEST Arabidopsis thaliana protein match is: cytochrome P450, family 704, subfamily A, polypeptide 2 (TAIR:AT2G45510.1); Has 24652 Blast hits to 24553 proteins in 1381 species: Archae - 44; Bacteria - 2338; Met…
13357635	7.60579	7.68839	7.53295	8.72552	8.83097	9.58955	9.3413	AT1G70900	0.00180851	9.12184	7.60904	1.51279	2.85362	0	unknown protein; BEST Arabidopsis thaliana protein match is: unknown protein (TAIR:AT1G23110.4); Has 57 Blast hits to 57 proteins in 14 species: Archae - 0; Bacteria - 0; Metazoa - 0; Fungi - 0; Plants - 57; Viruses - 0; Other Eukaryotes - 0 (source: NCBI BLink).
13357717	4.8817	5.2201	5.39045	6.34598	6.18126	7.04681	6.70975	AT1G71130	0.00366379	6.57095	5.16408	1.40687	2.65161	Integrase-type DNA-binding superfamily protein	Integrase-type DNA-binding superfamily protein; FUNCTIONS IN: DNA binding, sequence-specific DNA binding transcription factor activity; INVOLVED IN: regulation of transcription, DNA-dependent; LOCATED IN: nucleus; EXPRESSED IN: 21 plant structures; EXPRESSED DURING: 13 growth stages; CONTAINS InterPro DOMAIN/s: DNA-binding, integrase-type (InterPro:IPR016177), Pathogenesis-related transcriptional…
13357869	8.91845	8.88525	8.85159	9.64899	9.77428	9.85245	9.93944	AT1G71480	0.0385572	9.80379	8.88509	0.918695	1.8904	Nuclear transport factor 2 (NTF2) family protein	Nuclear transport factor 2 (NTF2) family protein; FUNCTIONS IN: protein transporter activity; INVOLVED IN: transport, protein import into nucleus; LOCATED IN: chloroplast thylakoid membrane, intracellular, nucleus, chloroplast; EXPRESSED IN: 22 plant structures; EXPRESSED DURING: 13 growth stages; CONTAINS InterPro DOMAIN/s: Nuclear transport factor 2 (InterPro:IPR002075); BEST Arabidopsis thalia…
13358121	5.00553	4.99335	5.01987	5.8204	5.95799	6.05572	5.94743	AT1G71970	0.0348301	5.94538	5.00625	0.939134	1.91738	0	unknown protein; FUNCTIONS IN: molecular_function unknown; INVOLVED IN: biological_process unknown; LOCATED IN: chloroplast; EXPRESSED IN: 22 plant structures; EXPRESSED DURING: 13 growth stages; BEST Arabidopsis thaliana protein match is: unknown protein (TAIR:AT1G22680.1); Has 58 Blast hits to 58 proteins in 13 species: Archae - 0; Bacteria - 0; Metazoa - 4; Fungi - 0; Plants - 49; Viruses - 0;…
13358197	5.20893	4.99431	5.3176	5.89207	6.41915	5.92654	5.96249	AT1G72130	0.0478163	6.05006	5.17361	0.876448	1.83585	Major facilitator superfamily protein	Major facilitator superfamily protein; FUNCTIONS IN: transporter activity; INVOLVED IN: oligopeptide transport; LOCATED IN: membrane; CONTAINS InterPro DOMAIN/s: PTR2 family proton/oligopeptide symporter, conserved site (InterPro:IPR018456), Oligopeptide transporter (InterPro:IPR000109), Major facilitator superfamily, general substrate transporter (InterPro:IPR016196); BEST Arabidopsis thaliana p…
13358333	6.16257	6.23711	5.84212	6.66393	7.03248	7.83518	7.4607	AT1G72510	0.0156359	7.24808	6.0806	1.16748	2.24618	Protein of unknown function (DUF1677)	Protein of unknown function (DUF1677); CONTAINS InterPro DOMAIN/s: Protein of unknown function DUF1677, plant (InterPro:IPR012876); BEST Arabidopsis thaliana protein match is: Protein of unknown function (DUF1677) (TAIR:AT2G09970.1); Has 246 Blast hits to 246 proteins in 14 species: Archae - 0; Bacteria - 0; Metazoa - 0; Fungi - 0; Plants - 246; Viruses - 0; Other Eukaryotes - 0 (source: NCBI BLi…
13358484	4.80035	4.80773	4.95536	6.67931	6.43304	7.14291	6.91432	AT1G72890	0	6.79239	4.85448	1.93792	3.83152	Disease resistance protein (TIR-NBS class)	Disease resistance protein (TIR-NBS class); FUNCTIONS IN: transmembrane receptor activity, ATP binding; INVOLVED IN: signal transduction, defense response, apoptosis, innate immune response; LOCATED IN: intrinsic to membrane; EXPRESSED IN: 20 plant structures; EXPRESSED DURING: 12 growth stages; CONTAINS InterPro DOMAIN/s: NB-ARC (InterPro:IPR002182), Disease resistance protein (InterPro:IPR00076…
13358624	4.6175	5.06569	4.87149	6.69322	8.05794	9.52803	9.18687	AT1G73220	0	8.36652	4.85156	3.51496	11.4316	organic cation/carnitine transporter1	organic cation/carnitine transporter1 (1-Oct); FUNCTIONS IN: carnitine transporter activity, carbohydrate transmembrane transporter activity, transporter activity; INVOLVED IN: transport, transmembrane transport; LOCATED IN: plasma membrane, membrane; EXPRESSED IN: 20 plant structures; EXPRESSED DURING: 4 anthesis, C globular stage, petal differentiation and expansion stage; CONTAINS InterPro DOM…
13359047	9.14741	9.13076	8.96544	9.5482	9.81034	10.5699	10.2608	AT1G74210	0.043752	10.0473	9.0812	0.966095	1.95355	PLC-like phosphodiesterases superfamily protein	PLC-like phosphodiesterases superfamily protein; FUNCTIONS IN: phosphoric diester hydrolase activity, glycerophosphodiester phosphodiesterase activity; INVOLVED IN: glycerol metabolic process, lipid metabolic process; LOCATED IN: vacuole; EXPRESSED IN: 24 plant structures; EXPRESSED DURING: 15 growth stages; CONTAINS InterPro DOMAIN/s: PLC-like phosphodiesterase, TIM beta/alpha-barrel domain (Int…
13359285	5.82182	5.57687	5.70862	6.79638	6.71711	7.49692	7.22265	AT1G75000	0.00422764	7.05826	5.70244	1.35583	2.55944	GNS1/SUR4 membrane protein family	GNS1/SUR4 membrane protein family; FUNCTIONS IN: molecular_function unknown; INVOLVED IN: biological_process unknown; LOCATED IN: integral to membrane; CONTAINS InterPro DOMAIN/s: GNS1/SUR4 membrane protein (InterPro:IPR002076); BEST Arabidopsis thaliana protein match is: GNS1/SUR4 membrane protein family (TAIR:AT4G36830.1); Has 217 Blast hits to 217 proteins in 67 species: Archae - 0; Bacteria -…
13359300	6.99935	7.23213	6.92358	7.84623	8.13	8.36972	8.3635	AT1G75040	0.0138046	8.17736	7.05168	1.12568	2.18204	pathogenesis-related gene 5	pathogenesis-related gene 5 (PR5); FUNCTIONS IN: molecular_function unknown; INVOLVED IN: in 6 processes; LOCATED IN: apoplast, cell wall, vacuole; EXPRESSED IN: 22 plant structures; EXPRESSED DURING: 12 growth stages; CONTAINS InterPro DOMAIN/s: Thaumatin, conserved site (InterPro:IPR017949), Thaumatin, pathogenesis-related (InterPro:IPR001938); BEST Arabidopsis thaliana protein match is: Pathog…
13359922	3.69599	3.85955	3.63892	4.56862	4.7068	4.32479	4.91029	AT1G76690	0.043376	4.62763	3.73149	0.896138	1.86108	12-oxophytodienoate reductase 2	12-oxophytodienoate reductase 2 (OPR2); CONTAINS InterPro DOMAIN/s: Aldolase-type TIM barrel (InterPro:IPR013785), NADH:flavin oxidoreductase/NADH oxidase, N-terminal (InterPro:IPR001155); BEST Arabidopsis thaliana protein match is: 12-oxophytodienoate reductase 1 (TAIR:AT1G76680.1); Has 13197 Blast hits to 13176 proteins in 2056 species: Archae - 127; Bacteria - 9811; Metazoa - 29; Fungi - 865; …
13360299	2.03323	1.75344	1.74083	1.6779	3.05565	4.16482	3.18109	AT1G77640	0.0220851	3.01987	1.8425	1.17736	2.26163	Integrase-type DNA-binding superfamily protein	Integrase-type DNA-binding superfamily protein; FUNCTIONS IN: DNA binding, sequence-specific DNA binding transcription factor activity; INVOLVED IN: regulation of transcription, DNA-dependent; LOCATED IN: nucleus, chloroplast; EXPRESSED IN: 12 plant structures; EXPRESSED DURING: 8 growth stages; CONTAINS InterPro DOMAIN/s: DNA-binding, integrase-type (InterPro:IPR016177), Pathogenesis-related tra…
13361537	7.56606	7.64051	7.39952	8.8086	8.86341	8.86739	8.78824	AT1G80440	0.00452756	8.83191	7.53536	1.29655	2.4564	Galactose oxidase/kelch repeat superfamily protein	Galactose oxidase/kelch repeat superfamily protein; CONTAINS InterPro DOMAIN/s: Galactose oxidase/kelch, beta-propeller (InterPro:IPR011043), Kelch repeat type 1 (InterPro:IPR006652), Kelch related (InterPro:IPR013089), Kelch-type beta propeller (InterPro:IPR015915); BEST Arabidopsis thaliana protein match is: Galactose oxidase/kelch repeat superfamily protein (TAIR:AT1G15670.1); Has 30201 Blast …
13361823	6.67515	6.41566	6.66867	6.52494	7.98362	8.34748	8.87299	AT1G01060	0.00985714	7.93226	6.58649	1.34576	2.54165	Homeodomain-like superfamily protein	LATE ELONGATED HYPOCOTYL (LHY); CONTAINS InterPro DOMAIN/s: SANT, DNA-binding (InterPro:IPR001005), Homeodomain-like (InterPro:IPR009057), Myb, DNA-binding (InterPro:IPR014778), HTH transcriptional regulator, Myb-type, DNA-binding (InterPro:IPR017930), Myb-like DNA-binding domain, SHAQKYF class (InterPro:IPR006447); BEST Arabidopsis thaliana protein match is: circadian clock associated 1 (TAIR:AT…
13361983	3.44678	3.74615	4.11133	4.79762	4.73505	4.51195	4.63015	AT1G01450	0.0423052	4.66869	3.76809	0.900606	1.86685	Protein kinase superfamily protein	Protein kinase superfamily protein; FUNCTIONS IN: protein serine/threonine/tyrosine kinase activity, kinase activity; INVOLVED IN: protein amino acid phosphorylation; LOCATED IN: cellular_component unknown; EXPRESSED IN: pollen tube; CONTAINS InterPro DOMAIN/s: Protein kinase, catalytic domain (InterPro:IPR000719), Serine/threonine-protein kinase domain (InterPro:IPR002290), Tyrosine-protein kina…
13362313	3.7112	3.57318	4.01876	4.96965	4.12683	5.12709	5.1651	AT1G02310	0.0221444	4.84717	3.76771	1.07946	2.11324	Glycosyl hydrolase superfamily protein	Glycosyl hydrolase superfamily protein; FUNCTIONS IN: cation binding, hydrolase activity, hydrolyzing O-glycosyl compounds, catalytic activity; INVOLVED IN: carbohydrate metabolic process; LOCATED IN: endomembrane system; EXPRESSED IN: 7 plant structures; EXPRESSED DURING: 4 anthesis, petal differentiation and expansion stage, D bilateral stage; CONTAINS InterPro DOMAIN/s: Glycoside hydrolase, ca…
13362335	4.03216	3.75809	4.16587	4.79583	5.72264	5.33879	5.5604	AT1G02340	0.00423387	5.35441	3.98537	1.36904	2.58299	basic helix-loop-helix (bHLH) DNA-binding superfamily protein	LONG HYPOCOTYL IN FAR-RED (HFR1); CONTAINS InterPro DOMAIN/s: Helix-loop-helix DNA-binding domain (InterPro:IPR001092), Helix-loop-helix DNA-binding (InterPro:IPR011598); BEST Arabidopsis thaliana protein match is: phytochrome interacting factor 3 (TAIR:AT1G09530.2); Has 1715 Blast hits to 1709 proteins in 90 species: Archae - 0; Bacteria - 0; Metazoa - 4; Fungi - 4; Plants - 1707; Viruses - 0; O…
13362367	4.79655	4.78296	4.73014	6.84571	6.14887	6.53866	5.94711	AT1G02460	0.000855263	6.37009	4.76988	1.60021	3.03186	Pectin lyase-like superfamily protein	Pectin lyase-like superfamily protein; FUNCTIONS IN: polygalacturonase activity; INVOLVED IN: carbohydrate metabolic process; EXPRESSED IN: stem, root, stamen, seed; EXPRESSED DURING: 4 anthesis, E expanded cotyledon stage; CONTAINS InterPro DOMAIN/s: Pectin lyase fold/virulence factor (InterPro:IPR011050), Glycoside hydrolase, family 28 (InterPro:IPR000743), Pectin lyase fold (InterPro:IPR012334…
13362485	4.98996	5.90863	5.23713	6.76234	6.6129	6.8791	7.35506	AT1G02820	0.00176471	6.90235	5.37857	1.52378	2.87543	Late embryogenesis abundant 3 (LEA3) family protein	Late embryogenesis abundant 3 (LEA3) family protein; FUNCTIONS IN: molecular_function unknown; INVOLVED IN: embryo development, response to stress; EXPRESSED IN: 16 plant structures; EXPRESSED DURING: 8 growth stages; CONTAINS InterPro DOMAIN/s: Late embryogenesis abundant protein, group 3 (InterPro:IPR004926); BEST Arabidopsis thaliana protein match is: senescence-associated gene 21 (TAIR:AT4G02…
13362624	6.57257	6.8677	6.31033	8.4942	8.16855	8.80649	8.38644	AT1G03020	0	8.46392	6.58353	1.88038	3.68173	Thioredoxin superfamily protein	Thioredoxin superfamily protein; FUNCTIONS IN: electron carrier activity, arsenate reductase (glutaredoxin) activity, protein disulfide oxidoreductase activity; INVOLVED IN: cell redox homeostasis; LOCATED IN: cellular_component unknown; EXPRESSED IN: 7 plant structures; EXPRESSED DURING: 6 growth stages; CONTAINS InterPro DOMAIN/s: Glutaredoxin-like, plant II (InterPro:IPR011905), Thioredoxin fo…
13362796	7.38553	8.29252	7.28611	8.90384	8.38851	9.15754	8.40626	AT1G03506	0.0257229	8.71404	7.65472	1.05932	2.08395	snoRNA	snoRNA
13363723	9.79549	9.79588	9.65824	11.2466	10.8823	11.1668	10.9021	AT1G05300	0.00448413	11.0495	9.74987	1.29961	2.46162	zinc transporter 5 precursor	zinc transporter 5 precursor (ZIP5); FUNCTIONS IN: cation transmembrane transporter activity, metal ion transmembrane transporter activity; INVOLVED IN: response to zinc ion, cation transport; LOCATED IN: endomembrane system, integral to membrane, membrane; EXPRESSED IN: 10 plant structures; EXPRESSED DURING: LP.06 six leaves visible, LP.04 four leaves visible, 4 anthesis, C globular stage, petal…
13363740	4.79749	5.43199	4.90862	7.38005	6.56017	6.27756	6.66096	AT1G05340	0.000625	6.71968	5.04603	1.67365	3.19021	0	unknown protein; FUNCTIONS IN: molecular_function unknown; INVOLVED IN: biological_process unknown; LOCATED IN: chloroplast; EXPRESSED IN: 14 plant structures; EXPRESSED DURING: 7 growth stages; BEST Arabidopsis thaliana protein match is: unknown protein (TAIR:AT2G32210.1); Has 189 Blast hits to 189 proteins in 27 species: Archae - 0; Bacteria - 0; Metazoa - 0; Fungi - 21; Plants - 168; Viruses -…
13364121	2.63311	2.57298	2.70029	3.60479	3.72737	3.69128	3.26614	AT1G06148	0.0332369	3.5724	2.63546	0.936934	1.91446	0	FUNCTIONS IN: molecular_function unknown; INVOLVED IN: biological_process unknown; LOCATED IN: chloroplast; Has 5 Blast hits to 5 proteins in 1 species: Archae - 0; Bacteria - 0; Metazoa - 0; Fungi - 0; Plants - 5; Viruses - 0; Other Eukaryotes - 0 (source: NCBI BLink).
13364170	1.92549	2.03938	2.28765	3.59167	3.10681	2.37527	3.3874	AT1G06280	0.0207625	3.11529	2.08417	1.03112	2.0436	LOB domain-containing protein 2	LOB domain-containing protein 2 (LBD2); INVOLVED IN: biological_process unknown; LOCATED IN: chloroplast; CONTAINS InterPro DOMAIN/s: Lateral organ boundaries, LOB (InterPro:IPR004883); BEST Arabidopsis thaliana protein match is: Lateral organ boundaries (LOB) domain family protein (TAIR:AT1G65620.4); Has 899 Blast hits to 894 proteins in 25 species: Archae - 0; Bacteria - 0; Metazoa - 0; Fungi -…
13364542	5.7994	5.91111	5.84569	7.23068	7.00584	7.05199	7.2086	AT1G07120	0.00467181	7.12428	5.85207	1.27221	2.41532	0	FUNCTIONS IN: molecular_function unknown; INVOLVED IN: biological_process unknown; LOCATED IN: chloroplast envelope; EXPRESSED IN: inflorescence meristem, petal, leaf whorl, flower; EXPRESSED DURING: 4 anthesis, petal differentiation and expansion stage; BEST Arabidopsis thaliana protein match is: Tetratricopeptide repeat (TPR)-like superfamily protein (TAIR:AT4G18570.1); Has 288 Blast hits to 26…
13365032	9.93204	10.7713	9.98657	12.0751	11.6739	12.0684	10.8104	AT1G08115	0.00407563	11.657	10.23	1.42699	2.68885	snRNA	gi|22293581|emb|AJ505685.1|ATH505685 Arabidopsis putative U1a snRNA (U1asnRNA gene), 5' end incomplete, At5g05684
13365089	4.11235	4.27579	4.0207	5.91838	5.70104	7.54262	6.50955	AT1G08165	0	6.41789	4.13628	2.28161	4.86222	0	unknown protein; FUNCTIONS IN: molecular_function unknown; INVOLVED IN: biological_process unknown; LOCATED IN: cellular_component unknown; Has 30201 Blast hits to 17322 proteins in 780 species: Archae - 12; Bacteria - 1396; Metazoa - 17338; Fungi - 3422; Plants - 5037; Viruses - 0; Other Eukaryotes - 2996 (source: NCBI BLink).
13365132	6.83214	6.72009	6.78776	7.63397	8.05701	8.9923	8.3915	AT1G08230	0.00281553	8.2687	6.78	1.4887	2.80636	Transmembrane amino acid transporter family protein	Transmembrane amino acid transporter family protein; EXPRESSED IN: 22 plant structures; EXPRESSED DURING: 10 growth stages; CONTAINS InterPro DOMAIN/s: Amino acid transporter, transmembrane (InterPro:IPR013057); BEST Arabidopsis thaliana protein match is: Transmembrane amino acid transporter family protein (TAIR:AT5G41800.1); Has 2686 Blast hits to 2681 proteins in 218 species: Archae - 0; Bacter…
13365663	6.57437	6.68589	6.63164	7.829	7.4029	7.56899	7.68302	AT1G09440	0.0240947	7.62098	6.63063	0.990342	1.98666	Protein kinase superfamily protein	Protein kinase superfamily protein; FUNCTIONS IN: protein serine/threonine kinase activity, protein kinase activity, kinase activity, ATP binding; INVOLVED IN: protein amino acid phosphorylation; LOCATED IN: endomembrane system; EXPRESSED IN: 11 plant structures; EXPRESSED DURING: 6 growth stages; CONTAINS InterPro DOMAIN/s: Protein kinase, ATP binding site (InterPro:IPR017441), Serine/threonine-…
13366036	6.94762	7.31216	7.16482	8.27863	8.1422	8.25967	8.15058	AT1G10140	0.0162683	8.20777	7.14153	1.06624	2.09397	Uncharacterised conserved protein UCP031279	Uncharacterised conserved protein UCP031279; FUNCTIONS IN: molecular_function unknown; INVOLVED IN: biological_process unknown; LOCATED IN: plasma membrane; EXPRESSED IN: 23 plant structures; EXPRESSED DURING: 13 growth stages; CONTAINS InterPro DOMAIN/s: Uncharacterised conserved protein UCP031279 (InterPro:IPR016972); BEST Arabidopsis thaliana protein match is: Uncharacterised conserved protein…
13367383	4.11747	4.83922	3.9208	5.29379	5.59351	5.73798	5.33822	AT1G13245	0.0107865	5.49087	4.2925	1.19837	2.29481	ROTUNDIFOLIA like 17	ROTUNDIFOLIA like 17 (RTFL17); CONTAINS InterPro DOMAIN/s: DVL (InterPro:IPR012552); BEST Arabidopsis thaliana protein match is: ROTUNDIFOLIA like 15 (TAIR:AT1G68825.2); Has 124 Blast hits to 124 proteins in 12 species: Archae - 0; Bacteria - 0; Metazoa - 0; Fungi - 0; Plants - 124; Viruses - 0; Other Eukaryotes - 0 (source: NCBI BLink).
13367421	5.02269	5.27415	5.07633	6.03631	5.77892	6.12292	6.34609	AT1G13340	0.0362544	6.07106	5.12439	0.946671	1.92742	Regulator of Vps4 activity in the MVB pathway protein	Regulator of Vps4 activity in the MVB pathway protein; CONTAINS InterPro DOMAIN/s: Protein of unknown function DUF292, eukaryotic (InterPro:IPR005061); BEST Arabidopsis thaliana protein match is: Regulator of Vps4 activity in the MVB pathway protein (TAIR:AT1G34220.2); Has 628 Blast hits to 628 proteins in 152 species: Archae - 0; Bacteria - 0; Metazoa - 164; Fungi - 130; Plants - 284; Viruses - …
13367592	4.29288	4.0138	3.73372	5.62504	5.73858	5.40951	5.33622	AT1G13650	0.00148571	5.52734	4.01347	1.51387	2.85575	0	BEST Arabidopsis thaliana protein match is: 18S pre-ribosomal assembly protein gar2-related (TAIR:AT2G03810.4); Has 3688 Blast hits to 1629 proteins in 255 species: Archae - 22; Bacteria - 222; Metazoa - 684; Fungi - 292; Plants - 62; Viruses - 14; Other Eukaryotes - 2392 (source: NCBI BLink).
13367610	6.87268	6.76391	6.75527	8.59782	8.59288	9.59465	9.23631	AT1G13750	0	9.00541	6.79729	2.20812	4.62074	Purple acid phosphatases superfamily protein	Purple acid phosphatases superfamily protein; FUNCTIONS IN: hydrolase activity, protein serine/threonine phosphatase activity, metal ion binding, acid phosphatase activity; INVOLVED IN: biological_process unknown; LOCATED IN: endomembrane system; EXPRESSED IN: 21 plant structures; EXPRESSED DURING: 13 growth stages; CONTAINS InterPro DOMAIN/s: Purple acid phosphatase, N-terminal (InterPro:IPR0159…
13368493	4.78667	4.84076	5.05361	5.94185	5.69117	6.02111	6.2046	AT1G15550	0.0167229	5.96468	4.89368	1.071	2.10089	gibberellin 3-oxidase 1	gibberellin 3-oxidase 1 (GA3OX1); CONTAINS InterPro DOMAIN/s: Isopenicillin N synthase (InterPro:IPR002283), Oxoglutarate/iron-dependent oxygenase (InterPro:IPR005123); BEST Arabidopsis thaliana protein match is: gibberellin 3-oxidase 2 (TAIR:AT1G80340.1); Has 8504 Blast hits to 8472 proteins in 995 species: Archae - 0; Bacteria - 1119; Metazoa - 109; Fungi - 1012; Plants - 4925; Viruses - 0; Oth…
13368864	7.26024	7.44334	7.50411	7.62034	8.48618	8.81983	8.89195	AT1G16730	0.027931	8.45458	7.40256	1.05201	2.07342	unknown protein 6	unknown protein 6 (UP6); Has 17 Blast hits to 17 proteins in 7 species: Archae - 0; Bacteria - 0; Metazoa - 0; Fungi - 0; Plants - 15; Viruses - 0; Other Eukaryotes - 2 (source: NCBI BLink).
13369306	2.77493	3.32622	2.66064	6.66569	6.88657	9.04861	7.51875	AT1G17710	0	7.52991	2.9206	4.60931	24.4085	Pyridoxal phosphate phosphatase-related protein	Pyridoxal phosphate phosphatase-related protein; FUNCTIONS IN: phosphatase activity; INVOLVED IN: metabolic process; EXPRESSED IN: 9 plant structures; EXPRESSED DURING: L mature pollen stage, M germinated pollen stage, 4 anthesis, petal differentiation and expansion stage; CONTAINS InterPro DOMAIN/s: Pyridoxal phosphate phosphatase, PHOSPHO2 (InterPro:IPR016965), HAD-superfamily hydrolase, subfam…
13369376	3.73919	4.10469	3.88343	4.60648	4.76317	6.3323	5.78841	AT1G17830	0.00553506	5.37259	3.90911	1.46349	2.75774	Protein of unknown function (DUF789)	Protein of unknown function (DUF789); CONTAINS InterPro DOMAIN/s: Protein of unknown function DUF789 (InterPro:IPR008507); BEST Arabidopsis thaliana protein match is: Protein of unknown function (DUF789) (TAIR:AT1G73210.1); Has 265 Blast hits to 257 proteins in 18 species: Archae - 0; Bacteria - 0; Metazoa - 0; Fungi - 0; Plants - 263; Viruses - 0; Other Eukaryotes - 2 (source: NCBI BLink).
13369489	7.63754	7.65107	7.36085	8.23608	8.45078	8.74109	8.67591	AT1G17990	0.0317006	8.52597	7.54982	0.976143	1.9672	FMN-linked oxidoreductases superfamily protein	FMN-linked oxidoreductases superfamily protein; FUNCTIONS IN: oxidoreductase activity, FMN binding, catalytic activity; INVOLVED IN: metabolic process; CONTAINS InterPro DOMAIN/s: NADH:flavin oxidoreductase/NADH oxidase, N-terminal (InterPro:IPR001155), Aldolase-type TIM barrel (InterPro:IPR013785); BEST Arabidopsis thaliana protein match is: FMN-linked oxidoreductases superfamily protein (TAIR:A…
13369946	4.82523	3.45573	4.2434	6.57357	6.53817	8.29223	7.60707	AT1G19200	0	7.25276	4.17478	3.07798	8.44429	Protein of unknown function (DUF581)	Protein of unknown function (DUF581); CONTAINS InterPro DOMAIN/s: Protein of unknown function DUF581 (InterPro:IPR007650); BEST Arabidopsis thaliana protein match is: Protein of unknown function (DUF581) (TAIR:AT1G74940.1); Has 464 Blast hits to 464 proteins in 20 species: Archae - 0; Bacteria - 0; Metazoa - 0; Fungi - 0; Plants - 464; Viruses - 0; Other Eukaryotes - 0 (source: NCBI BLink).
13370081	2.67221	2.93331	2.09691	3.12984	4.0483	3.17155	4.25614	AT1G19610	0.0233333	3.65146	2.56747	1.08398	2.11988	Arabidopsis defensin-like protein	PDF1.4; FUNCTIONS IN: molecular_function unknown; INVOLVED IN: defense response; LOCATED IN: endomembrane system; EXPRESSED IN: 13 plant structures; EXPRESSED DURING: 9 growth stages; CONTAINS InterPro DOMAIN/s: Gamma thionin (InterPro:IPR008176), Low-molecular-weight cysteine-rich family (InterPro:IPR020191), Knottin (InterPro:IPR003614); BEST Arabidopsis thaliana protein match is: plant defensi…
13370749	2.49709	1.23841	2.34229	4.84987	4.4318	3.43067	3.21401	AT1G21100	0	3.98159	2.02593	1.95566	3.87893	O-methyltransferase family protein	O-methyltransferase family protein; FUNCTIONS IN: methyltransferase activity, O-methyltransferase activity, protein dimerization activity; LOCATED IN: cytosol; EXPRESSED IN: stem, cotyledon, hypocotyl, root, leaf; EXPRESSED DURING: LP.04 four leaves visible; CONTAINS InterPro DOMAIN/s: Winged helix-turn-helix transcription repressor DNA-binding (InterPro:IPR011991), Plant methyltransferase dimeri…
13370802	6.67577	7.48758	6.90521	7.81351	7.65093	8.95277	8.42817	AT1G21310	0.0176923	8.21135	7.02285	1.18849	2.27915	extensin 3	extensin 3 (EXT3); FUNCTIONS IN: structural constituent of cell wall; INVOLVED IN: plant-type cell wall organization; LOCATED IN: endomembrane system; EXPRESSED IN: 7 plant structures; EXPRESSED DURING: 4 anthesis, F mature embryo stage, petal differentiation and expansion stage, E expanded cotyledon stage, D bilateral stage; CONTAINS InterPro DOMAIN/s: Extensin-like repeat (InterPro:IPR006706); …
13370805	3.09117	2.81452	3.2718	4.02426	4.36611	4.40933	3.72534	AT1G21320	0.0178291	4.13126	3.05916	1.0721	2.10249	nucleotide binding;nucleic acid binding	nucleotide binding;nucleic acid binding; FUNCTIONS IN: nucleotide binding, nucleic acid binding; INVOLVED IN: biological_process unknown; LOCATED IN: cellular_component unknown; EXPRESSED IN: flower, cultured cell; EXPRESSED DURING: petal differentiation and expansion stage; CONTAINS InterPro DOMAIN/s: RNA recognition motif, RNP-1 (InterPro:IPR000504), Nucleotide-binding, alpha-beta plait (InterP…
13370814	5.75196	6.3041	6.05618	7.1027	6.73103	7.00053	6.90719	AT1G21326	0.0459231	6.93536	6.03741	0.897946	1.86341	VQ motif-containing protein	VQ motif-containing protein; CONTAINS InterPro DOMAIN/s: VQ (InterPro:IPR008889); BEST Arabidopsis thaliana protein match is: nucleotide binding;nucleic acid binding (TAIR:AT1G21320.1); Has 294 Blast hits to 294 proteins in 63 species: Archae - 0; Bacteria - 0; Metazoa - 108; Fungi - 21; Plants - 144; Viruses - 0; Other Eukaryotes - 21 (source: NCBI BLink).
13371039	4.13251	4.49806	4.58209	6.92621	6.68971	6.78421	7.40155	AT1G21890	0	6.95042	4.40422	2.5462	5.84092	nodulin MtN21 /EamA-like transporter family protein	nodulin MtN21 /EamA-like transporter family protein; LOCATED IN: membrane; EXPRESSED IN: inflorescence meristem, flower; EXPRESSED DURING: petal differentiation and expansion stage; CONTAINS InterPro DOMAIN/s: Protein of unknown function DUF6, transmembrane (InterPro:IPR000620); BEST Arabidopsis thaliana protein match is: nodulin MtN21 /EamA-like transporter family protein (TAIR:AT4G08300.1); Has…
13371069	3.13642	2.75434	3.46165	4.50028	3.78808	3.63178	4.05946	AT1G21950	0.0498842	3.9949	3.11747	0.87743	1.8371	0	unknown protein; BEST Arabidopsis thaliana protein match is: unknown protein (TAIR:AT1G21940.1); Has 10 Blast hits to 10 proteins in 2 species: Archae - 0; Bacteria - 0; Metazoa - 0; Fungi - 0; Plants - 10; Viruses - 0; Other Eukaryotes - 0 (source: NCBI BLink).
13371290	11.4981	11.6761	11.6089	12.5919	12.3584	12.4363	12.4639	AT1G22480	0.0482712	12.4626	11.5944	0.868237	1.82543	Cupredoxin superfamily protein	Cupredoxin superfamily protein; FUNCTIONS IN: electron carrier activity, copper ion binding; LOCATED IN: anchored to membrane; EXPRESSED IN: shoot apex, inflorescence meristem, embryo, flower, seed; EXPRESSED DURING: F mature embryo stage, petal differentiation and expansion stage, E expanded cotyledon stage, D bilateral stage; CONTAINS InterPro DOMAIN/s: Plastocyanin-like (InterPro:IPR003245), C…
13371513	5.57473	5.70839	5.57824	9.06677	9.24487	10.3682	9.78847	AT1G23110	0	9.61708	5.62046	3.99662	15.9626	0	unknown protein; FUNCTIONS IN: molecular_function unknown; LOCATED IN: chloroplast; BEST Arabidopsis thaliana protein match is: unknown protein (TAIR:AT1G70900.1); Has 59 Blast hits to 59 proteins in 15 species: Archae - 0; Bacteria - 0; Metazoa - 0; Fungi - 0; Plants - 59; Viruses - 0; Other Eukaryotes - 0 (source: NCBI BLink).
13371525	6.91771	7.16769	6.81187	8.6977	8.70151	9.58859	9.24786	AT1G23140	0	9.05891	6.96576	2.09316	4.26681	Calcium-dependent lipid-binding (CaLB domain) family protein	Calcium-dependent lipid-binding (CaLB domain) family protein; FUNCTIONS IN: molecular_function unknown; INVOLVED IN: biological_process unknown; LOCATED IN: plasma membrane; EXPRESSED IN: 14 plant structures; EXPRESSED DURING: 7 growth stages; CONTAINS InterPro DOMAIN/s: C2 membrane targeting protein (InterPro:IPR018029), C2 calcium/lipid-binding domain, CaLB (InterPro:IPR008973), C2 calcium-depe…
13371655	6.75445	6.62091	6.62696	7.74531	7.86615	7.64441	7.38344	AT1G23390	0.0232211	7.65983	6.66744	0.992387	1.98947	Kelch repeat-containing F-box family protein	Kelch repeat-containing F-box family protein; CONTAINS InterPro DOMAIN/s: F-box domain, cyclin-like (InterPro:IPR001810), F-box domain, Skp2-like (InterPro:IPR022364), Galactose oxidase/kelch, beta-propeller (InterPro:IPR011043), Kelch-type beta propeller (InterPro:IPR015915); BEST Arabidopsis thaliana protein match is: Galactose oxidase/kelch repeat superfamily protein (TAIR:AT3G24760.1); Has 14…
13372203	4.23606	3.05196	4.10355	5.82065	5.0654	4.82669	4.89054	AT1G24996	0.00494382	5.15082	3.79719	1.35363	2.55555	0	unknown protein; BEST Arabidopsis thaliana protein match is: unknown protein (TAIR:AT1G24822.1); Has 11 Blast hits to 11 proteins in 1 species: Archae - 0; Bacteria - 0; Metazoa - 0; Fungi - 0; Plants - 11; Viruses - 0; Other Eukaryotes - 0 (source: NCBI BLink).
13372891	7.68508	8.11568	7.58386	9.18025	9.01426	9.18033	9.24343	AT1G27380	0.00370044	9.15457	7.79487	1.35969	2.56631	ROP-interactive CRIB motif-containing protein 2	ROP-interactive CRIB motif-containing protein 2 (RIC2); FUNCTIONS IN: molecular_function unknown; INVOLVED IN: pollen tube growth; LOCATED IN: plasma membrane; EXPRESSED IN: inflorescence meristem, hypocotyl, root, flower; EXPRESSED DURING: petal differentiation and expansion stage; CONTAINS InterPro DOMAIN/s: PAK-box/P21-Rho-binding (InterPro:IPR000095); Has 111 Blast hits to 111 proteins in 12 …
13373448	4.00491	3.75555	3.77693	3.28908	5.67533	5.08954	5.08339	AT1G28660	0.0377403	4.78434	3.8458	0.938541	1.91659	GDSL-like Lipase/Acylhydrolase superfamily protein	GDSL-like Lipase/Acylhydrolase superfamily protein; FUNCTIONS IN: hydrolase activity, acting on ester bonds, carboxylesterase activity; INVOLVED IN: lipid metabolic process; LOCATED IN: endomembrane system; CONTAINS InterPro DOMAIN/s: Lipase, GDSL (InterPro:IPR001087); BEST Arabidopsis thaliana protein match is: GDSL-like Lipase/Acylhydrolase superfamily protein (TAIR:AT1G28670.1); Has 3386 Blast…
13373541	7.78687	8.0355	7.84393	8.72109	8.77886	8.82936	9.14513	AT1G29050	0.0275486	8.86861	7.88877	0.979841	1.97225	TRICHOME BIREFRINGENCE-LIKE 38	TRICHOME BIREFRINGENCE-LIKE 38 (TBL38); INVOLVED IN: biological_process unknown; LOCATED IN: endomembrane system; EXPRESSED IN: 22 plant structures; EXPRESSED DURING: 12 growth stages; CONTAINS InterPro DOMAIN/s: Protein of unknown function DUF231, plant (InterPro:IPR004253); BEST Arabidopsis thaliana protein match is: TRICHOME BIREFRINGENCE-LIKE 37 (TAIR:AT2G34070.1); Has 1347 Blast hits to 1329…
13373902	8.66101	8.79471	8.3981	10.2098	9.99511	9.76447	9.48787	AT1G29910	0.00585965	9.86432	8.61794	1.24638	2.37245	chlorophyll A/B binding protein 3	chlorophyll A/B binding protein 3 (CAB3); FUNCTIONS IN: chlorophyll binding; INVOLVED IN: photosynthesis, light harvesting, photosynthesis; LOCATED IN: in 6 components; EXPRESSED IN: cotyledon, guard cell, juvenile leaf, cultured cell, leaf; CONTAINS InterPro DOMAIN/s: Chlorophyll A-B binding protein (InterPro:IPR001344); BEST Arabidopsis thaliana protein match is: chlorophyll A/B-binding protein…
13374121	6.94684	7.43456	6.9096	8.22657	8.29131	9.23979	8.7396	AT1G30500	0.00195876	8.62432	7.097	1.52732	2.8825	nuclear factor Y, subunit A7	nuclear factor Y, subunit A7 (NF-YA7); FUNCTIONS IN: sequence-specific DNA binding transcription factor activity, specific transcriptional repressor activity; INVOLVED IN: negative regulation of gene-specific transcription, regulation of transcription, DNA-dependent; LOCATED IN: CCAAT-binding factor complex, nucleus; EXPRESSED IN: 19 plant structures; EXPRESSED DURING: 8 growth stages; CONTAINS I…
13374363	7.05255	6.4869	6.89691	8.01487	7.89426	8.76281	8.65168	AT1G31120	0.00195767	8.33091	6.81212	1.51879	2.8655	K+ uptake permease 10	K+ uptake permease 10 (KUP10); FUNCTIONS IN: potassium ion transmembrane transporter activity; INVOLVED IN: potassium ion transport; LOCATED IN: membrane; EXPRESSED IN: 8 plant structures; EXPRESSED DURING: 4 anthesis, petal differentiation and expansion stage; CONTAINS InterPro DOMAIN/s: Potassium uptake protein, kup (InterPro:IPR018519), K+ potassium transporter (InterPro:IPR003855); BEST Arabi…
13374863	5.25189	5.2285	5.3713	6.52885	7.15808	7.33023	7.34772	AT1G32450	0.000169492	7.09122	5.2839	1.80732	3.49993	nitrate transporter 1.5	nitrate transporter 1.5 (NRT1.5); CONTAINS InterPro DOMAIN/s: Oligopeptide transporter (InterPro:IPR000109), Major facilitator superfamily, general substrate transporter (InterPro:IPR016196); BEST Arabidopsis thaliana protein match is: NITRATE TRANSPORTER 1.8 (TAIR:AT4G21680.1); Has 7755 Blast hits to 7381 proteins in 1434 species: Archae - 0; Bacteria - 3851; Metazoa - 707; Fungi - 433; Plants -…
13374976	7.34168	7.18686	7.25883	8.93846	8.28046	8.32767	8.50175	AT1G32770	0.00544484	8.51209	7.26246	1.24963	2.3778	NAC domain containing protein 12	NAC domain containing protein 12 (NAC012); CONTAINS InterPro DOMAIN/s: No apical meristem (NAM) protein (InterPro:IPR003441); BEST Arabidopsis thaliana protein match is: NAC (No Apical Meristem) domain transcriptional regulator superfamily protein (TAIR:AT2G46770.1); Has 2894 Blast hits to 2888 proteins in 75 species: Archae - 0; Bacteria - 0; Metazoa - 0; Fungi - 0; Plants - 2894; Viruses - 0; O…
13375015	7.76089	7.82893	7.98118	7.58243	8.80175	10.0101	9.74078	AT1G32900	0.023682	9.03376	7.857	1.17676	2.26069	UDP-Glycosyltransferase superfamily protein	UDP-Glycosyltransferase superfamily protein; FUNCTIONS IN: protein binding, transferase activity, transferring glycosyl groups; INVOLVED IN: biosynthetic process, glucan biosynthetic process; LOCATED IN: chloroplast; EXPRESSED IN: 21 plant structures; EXPRESSED DURING: 13 growth stages; CONTAINS InterPro DOMAIN/s: Glycogen/starch synthases, ADP-glucose type (InterPro:IPR011835), Starch synthase, …
13375247	7.35378	7.30325	7.32504	8.07335	8.20341	8.18604	8.34819	AT1G33700	0.0481614	8.20275	7.32736	0.875394	1.83451	Beta-glucosidase, GBA2 type family protein	Beta-glucosidase, GBA2 type family protein; FUNCTIONS IN: catalytic activity, glucosylceramidase activity; INVOLVED IN: glucosylceramide catabolic process, sphingolipid metabolic process; LOCATED IN: vacuole; EXPRESSED IN: 8 plant structures; EXPRESSED DURING: 4 anthesis, petal differentiation and expansion stage; CONTAINS InterPro DOMAIN/s: Glucosylceramidase (InterPro:IPR006775), Six-hairpin gl…
13375369	5.03716	5.16366	5.14358	6.72821	6.99082	7.42418	7.99856	AT1G34060	0	7.28544	5.1148	2.17064	4.50222	Pyridoxal phosphate (PLP)-dependent transferases superfamily protein	Pyridoxal phosphate (PLP)-dependent transferases superfamily protein; FUNCTIONS IN: carbon-sulfur lyase activity, pyridoxal phosphate binding, catalytic activity; LOCATED IN: endomembrane system; CONTAINS InterPro DOMAIN/s: Pyridoxal phosphate-dependent transferase, major domain (InterPro:IPR015424), EGF-like, alliinase (InterPro:IPR006947), Pyridoxal phosphate-dependent transferase, major region…
13375517	4.77165	5.07088	4.70981	6.22381	5.84344	6.72968	6.29181	AT1G34640	0.00319444	6.27219	4.85078	1.42141	2.67847	peptidases	peptidases; FUNCTIONS IN: peptidase activity; INVOLVED IN: N-terminal protein myristoylation, signal peptide processing; LOCATED IN: endomembrane system, integral to membrane, signal peptidase complex; EXPRESSED IN: 21 plant structures; EXPRESSED DURING: 13 growth stages; CONTAINS InterPro DOMAIN/s: Microsomal signal peptidase 12kDa subunit (InterPro:IPR009542); Has 25 Blast hits to 25 proteins i…
13375618	6.09954	5.85249	5.77132	7.53091	6.77016	6.54904	7.46584	AT1G35250	0.00979827	7.07899	5.90778	1.1712	2.252	Thioesterase superfamily protein	Thioesterase superfamily protein; CONTAINS InterPro DOMAIN/s: Thioesterase superfamily (InterPro:IPR006683); BEST Arabidopsis thaliana protein match is: Thioesterase superfamily protein (TAIR:AT1G35290.1); Has 1470 Blast hits to 1469 proteins in 508 species: Archae - 4; Bacteria - 1027; Metazoa - 0; Fungi - 0; Plants - 80; Viruses - 0; Other Eukaryotes - 359 (source: NCBI BLink).
13375655	5.79877	5.98119	5.47668	6.4959	7.00931	6.88094	6.37387	AT1G35350	0.038588	6.69001	5.75221	0.937792	1.91559	EXS (ERD1/XPR1/SYG1) family protein	EXS (ERD1/XPR1/SYG1) family protein; LOCATED IN: integral to membrane; EXPRESSED IN: 18 plant structures; EXPRESSED DURING: 9 growth stages; CONTAINS InterPro DOMAIN/s: EXS, C-terminal (InterPro:IPR004342), SPX, N-terminal (InterPro:IPR004331); BEST Arabidopsis thaliana protein match is: EXS (ERD1/XPR1/SYG1) family protein (TAIR:AT1G26730.1); Has 1149 Blast hits to 1073 proteins in 218 species: A…
13376141	5.29867	5.52206	5.54067	6.07012	6.44825	6.51054	6.32317	AT1G43650	0.0491801	6.33802	5.4538	0.884222	1.84577	nodulin MtN21 /EamA-like transporter family protein	nodulin MtN21 /EamA-like transporter family protein; LOCATED IN: endomembrane system, membrane; EXPRESSED IN: 10 plant structures; EXPRESSED DURING: 7 growth stages; CONTAINS InterPro DOMAIN/s: Protein of unknown function DUF6, transmembrane (InterPro:IPR000620); BEST Arabidopsis thaliana protein match is: nodulin MtN21 /EamA-like transporter family protein (TAIR:AT5G64700.1); Has 3287 Blast hits…
13376356	8.91137	8.98428	8.97945	9.78809	9.90962	10.0654	9.65739	AT1G44800	0.0435885	9.85511	8.95837	0.896746	1.86186	nodulin MtN21 /EamA-like transporter family protein	nodulin MtN21 /EamA-like transporter family protein; FUNCTIONS IN: molecular_function unknown; LOCATED IN: membrane; EXPRESSED IN: 22 plant structures; EXPRESSED DURING: 11 growth stages; CONTAINS InterPro DOMAIN/s: Protein of unknown function DUF6, transmembrane (InterPro:IPR000620); BEST Arabidopsis thaliana protein match is: nodulin MtN21 /EamA-like transporter family protein (TAIR:AT4G08300.1…
13376546	5.22647	5.35348	4.90357	6.32578	6.76932	7.19606	7.29294	AT1G46768	0.000551181	6.89603	5.16117	1.73485	3.32846	related to AP2 1	related to AP2 1 (RAP2.1); CONTAINS InterPro DOMAIN/s: DNA-binding, integrase-type (InterPro:IPR016177), Pathogenesis-related transcriptional factor/ERF, DNA-binding (InterPro:IPR001471); BEST Arabidopsis thaliana protein match is: related to AP2 10 (TAIR:AT4G36900.1); Has 5681 Blast hits to 5559 proteins in 243 species: Archae - 0; Bacteria - 0; Metazoa - 0; Fungi - 0; Plants - 5675; Viruses - 0…
13376741	3.43098	3.12989	3.35364	4.03327	4.0935	4.30286	4.56382	AT1G48000	0.0367291	4.24836	3.30483	0.943528	1.92323	myb domain protein 112	myb domain protein 112 (MYB112); CONTAINS InterPro DOMAIN/s: SANT, DNA-binding (InterPro:IPR001005), Homeodomain-like (InterPro:IPR009057), Myb, DNA-binding (InterPro:IPR014778), HTH transcriptional regulator, Myb-type, DNA-binding (InterPro:IPR017930), Homeodomain-related (InterPro:IPR012287), Myb transcription factor (InterPro:IPR015495); BEST Arabidopsis thaliana protein match is: myb domain p…
13376891	2.33715	2.18112	2.73346	2.67766	3.65777	3.72178	3.42694	AT1G48260	0.0432315	3.37104	2.41724	0.953795	1.93696	CBL-interacting protein kinase 17	CBL-interacting protein kinase 17 (CIPK17); FUNCTIONS IN: protein serine/threonine kinase activity, protein kinase activity, kinase activity, ATP binding; INVOLVED IN: signal transduction, protein amino acid phosphorylation; LOCATED IN: cellular_component unknown; EXPRESSED IN: 9 plant structures; EXPRESSED DURING: LP.04 four leaves visible, 4 anthesis; CONTAINS InterPro DOMAIN/s: Protein kinase,…
13377431	6.51035	6.64868	6.53518	7.63852	7.88898	7.85571	7.91201	AT1G49500	0.00548387	7.82381	6.56474	1.25907	2.39341	0	unknown protein; FUNCTIONS IN: molecular_function unknown; INVOLVED IN: biological_process unknown; LOCATED IN: endomembrane system; EXPRESSED IN: 19 plant structures; EXPRESSED DURING: 10 growth stages; BEST Arabidopsis thaliana protein match is: unknown protein (TAIR:AT3G19030.1); Has 24 Blast hits to 24 proteins in 2 species: Archae - 0; Bacteria - 0; Metazoa - 0; Fungi - 0; Plants - 24; Virus…
13377741	4.28032	4.08847	4.46453	5.34304	5.28329	6.77098	6.1308	AT1G50110	0.00167568	5.88203	4.27777	1.60426	3.04039	D-aminoacid aminotransferase-like PLP-dependent enzymes superfamily protein	D-aminoacid aminotransferase-like PLP-dependent enzymes superfamily protein; FUNCTIONS IN: branched-chain-amino-acid transaminase activity, catalytic activity; INVOLVED IN: branched chain family amino acid metabolic process, metabolic process; LOCATED IN: cellular_component unknown; EXPRESSED IN: 18 plant structures; EXPRESSED DURING: 9 growth stages; CONTAINS InterPro DOMAIN/s: Aminotransferase,…
13377955	4.40761	4.33066	4.40682	5.36195	5.37737	5.13251	5.26814	AT1G50590	0.0376351	5.28499	4.3817	0.903294	1.87033	RmlC-like cupins superfamily protein	RmlC-like cupins superfamily protein; CONTAINS InterPro DOMAIN/s: Pirin, C-terminal (InterPro:IPR008778), Pirin (InterPro:IPR012093), Cupin, RmlC-type (InterPro:IPR011051), Pirin, N-terminal (InterPro:IPR003829); BEST Arabidopsis thaliana protein match is: RmlC-like cupins superfamily protein (TAIR:AT2G43120.1); Has 7420 Blast hits to 7420 proteins in 1472 species: Archae - 66; Bacteria - 4684; M…
13378483	5.09165	4.91456	5.20228	5.81751	6.35513	6.26679	7.09585	AT1G52000	0.00600694	6.38382	5.06949	1.31432	2.48686	Mannose-binding lectin superfamily protein	Mannose-binding lectin superfamily protein; FUNCTIONS IN: molecular_function unknown; INVOLVED IN: response to salt stress; LOCATED IN: cellular_component unknown; EXPRESSED IN: 22 plant structures; EXPRESSED DURING: 14 growth stages; CONTAINS InterPro DOMAIN/s: Mannose-binding lectin (InterPro:IPR001229); BEST Arabidopsis thaliana protein match is: myrosinase-binding protein 1 (TAIR:AT1G52040.1)…
13380010	4.54855	4.41367	4.25421	5.48548	5.37842	5.40403	5.63255	AT1G55740	0.0155138	5.47512	4.40548	1.06964	2.09891	seed imbibition 1	seed imbibition 1 (SIP1); CONTAINS InterPro DOMAIN/s: Glycoside hydrolase, catalytic core (InterPro:IPR017853), Raffinose synthase (InterPro:IPR008811); BEST Arabidopsis thaliana protein match is: seed imbibition 2 (TAIR:AT3G57520.1); Has 563 Blast hits to 527 proteins in 159 species: Archae - 29; Bacteria - 119; Metazoa - 0; Fungi - 82; Plants - 322; Viruses - 0; Other Eukaryotes - 11 (source: N…
13380161	2.25509	1.88227	2.36238	3.69108	3.513	3.41305	3.24234	AT1G55990	0.0044664	3.46487	2.16658	1.29829	2.45937	glycine-rich protein	glycine-rich protein; BEST Arabidopsis thaliana protein match is: glycine-rich protein (TAIR:AT4G33610.1); Has 244 Blast hits to 187 proteins in 50 species: Archae - 0; Bacteria - 206; Metazoa - 7; Fungi - 0; Plants - 14; Viruses - 0; Other Eukaryotes - 17 (source: NCBI BLink).
13380881	4.0013	4.41213	4.59484	5.91361	6.05691	7.219	6.55598	AT1G58280	0	6.43637	4.33609	2.10028	4.28794	Phosphoglycerate mutase family protein	Phosphoglycerate mutase family protein; LOCATED IN: chloroplast; CONTAINS InterPro DOMAIN/s: Histidine phosphatase superfamily, clade-1 (InterPro:IPR013078); BEST Arabidopsis thaliana protein match is: Phosphoglycerate mutase family protein (TAIR:AT5G64460.8); Has 589 Blast hits to 589 proteins in 110 species: Archae - 0; Bacteria - 12; Metazoa - 0; Fungi - 285; Plants - 167; Viruses - 0; Other E…
13381663	7.84362	7.459	7.8512	8.70244	9.03603	8.92583	8.7685	AT1G60960	0.0110585	8.8582	7.71794	1.14026	2.20421	iron regulated transporter 3	iron regulated transporter 3 (IRT3); FUNCTIONS IN: cation transmembrane transporter activity, zinc ion transmembrane transporter activity, metal ion transmembrane transporter activity, iron ion transmembrane transporter activity; INVOLVED IN: cation transport, zinc ion transport, response to nematode, iron ion transport, metal ion transport; LOCATED IN: plasma membrane, membrane; EXPRESSED IN: 22…
13382004	3.85383	4.34868	3.50069	5.49193	4.42402	5.20415	4.73084	AT1G61566	0.0245287	4.96274	3.90107	1.06167	2.08734	ralf-like 9	ralf-like 9 (RALFL9); CONTAINS InterPro DOMAIN/s: Rapid ALkalinization Factor (InterPro:IPR008801); BEST Arabidopsis thaliana protein match is: ralf-like 8 (TAIR:AT1G61563.1); Has 62 Blast hits to 62 proteins in 8 species: Archae - 0; Bacteria - 0; Metazoa - 0; Fungi - 0; Plants - 62; Viruses - 0; Other Eukaryotes - 0 (source: NCBI BLink).
13384085	6.09032	5.58995	5.46886	6.77695	7.20461	6.91168	7.32535	AT1G66783	0.00442231	7.05465	5.71638	1.33827	2.52848	MIR157A; miRNA	0
13384624	4.07963	3.93914	3.84238	6.71315	6.8909	7.91195	7.35267	AT1G67600	0	7.21717	3.95371	3.26345	9.6028	Acid phosphatase/vanadium-dependent haloperoxidase-related protein	Acid phosphatase/vanadium-dependent haloperoxidase-related protein; FUNCTIONS IN: molecular_function unknown; INVOLVED IN: biological_process unknown; LOCATED IN: endomembrane system; EXPRESSED IN: 9 plant structures; EXPRESSED DURING: 4 anthesis, C globular stage, petal differentiation and expansion stage, D bilateral stage; CONTAINS InterPro DOMAIN/s: Acid phosphatase/vanadium-dependent haloper…
13385025	7.83214	7.6449	7.64682	9.47419	9.51524	10.1863	10.0577	AT1G68740	0	9.80835	7.70795	2.1004	4.28827	EXS (ERD1/XPR1/SYG1) family protein	PHO1;H1; FUNCTIONS IN: molecular_function unknown; INVOLVED IN: cellular response to phosphate starvation, phosphate transport; LOCATED IN: integral to membrane; EXPRESSED IN: 24 plant structures; EXPRESSED DURING: 12 growth stages; CONTAINS InterPro DOMAIN/s: EXS, C-terminal (InterPro:IPR004342), SPX, N-terminal (InterPro:IPR004331); BEST Arabidopsis thaliana protein match is: phosphate 1 (TAIR:…
13385364	4.35785	4.21264	4.61045	4.61834	5.37478	5.98088	6.69861	AT1G69480	0.0144529	5.66815	4.39364	1.27451	2.41917	EXS (ERD1/XPR1/SYG1) family protein	EXS (ERD1/XPR1/SYG1) family protein; FUNCTIONS IN: molecular_function unknown; INVOLVED IN: biological_process unknown; LOCATED IN: integral to membrane, plasma membrane; EXPRESSED IN: stem, sepal, stamen, seed; EXPRESSED DURING: 4 anthesis, petal differentiation and expansion stage, E expanded cotyledon stage; CONTAINS InterPro DOMAIN/s: EXS, C-terminal (InterPro:IPR004342), SPX, N-terminal (Int…
13385632	6.74173	6.44379	6.76417	7.02652	7.85321	8.16019	8.03255	AT1G70260	0.0193197	7.76812	6.6499	1.11822	2.17079	nodulin MtN21 /EamA-like transporter family protein	nodulin MtN21 /EamA-like transporter family protein; FUNCTIONS IN: molecular_function unknown; LOCATED IN: endomembrane system, membrane; CONTAINS InterPro DOMAIN/s: Protein of unknown function DUF6, transmembrane (InterPro:IPR000620); BEST Arabidopsis thaliana protein match is: Nodulin MtN21 /EamA-like transporter family protein (TAIR:AT1G60050.1); Has 1237 Blast hits to 1229 proteins in 44 spec…
13385653	6.49954	6.60444	6.60344	7.47368	7.67886	7.82422	7.52039	AT1G70290	0.0177294	7.62429	6.56914	1.05515	2.07793	trehalose-6-phosphatase synthase S8	trehalose-6-phosphatase synthase S8 (TPS8); FUNCTIONS IN: transferase activity, transferring glycosyl groups; INVOLVED IN: trehalose biosynthetic process, metabolic process; EXPRESSED IN: 26 plant structures; EXPRESSED DURING: 13 growth stages; CONTAINS InterPro DOMAIN/s: HAD-superfamily hydrolase, subfamily IIB (InterPro:IPR006379), Glycosyl transferase, family 20 (InterPro:IPR001830), Trehalose…
13385870	1.47134	1.76266	2.10814	2.99432	2.49944	2.85476	2.5911	AT1G70850	0.0333153	2.7349	1.78071	0.954191	1.93749	MLP-like protein 34	MLP-like protein 34 (MLP34); FUNCTIONS IN: molecular_function unknown; INVOLVED IN: response to biotic stimulus, defense response; LOCATED IN: cellular_component unknown; EXPRESSED IN: 6 plant structures; EXPRESSED DURING: 4 anthesis, petal differentiation and expansion stage; CONTAINS InterPro DOMAIN/s: Bet v I allergen (InterPro:IPR000916); BEST Arabidopsis thaliana protein match is: MLP-like p…
13385887	3.36551	3.86246	3.22879	4.76795	4.57676	4.50006	4.19066	AT1G70880	0.021824	4.50886	3.48559	1.02327	2.03252	Polyketide cyclase/dehydrase and lipid transport superfamily protein	Polyketide cyclase/dehydrase and lipid transport superfamily protein; FUNCTIONS IN: molecular_function unknown; INVOLVED IN: response to biotic stimulus, defense response; LOCATED IN: cellular_component unknown; EXPRESSED IN: root; CONTAINS InterPro DOMAIN/s: Bet v I allergen (InterPro:IPR000916); BEST Arabidopsis thaliana protein match is: MLP-like protein 28 (TAIR:AT1G70830.5); Has 440 Blast hi…
13385930	6.82733	7.08829	6.69298	7.81433	7.90183	7.76591	7.88348	AT1G71030	0.0270099	7.84139	6.86953	0.971857	1.96136	MYB-like 2	MYB-like 2 (MYBL2); CONTAINS InterPro DOMAIN/s: SANT, DNA-binding (InterPro:IPR001005), Homeodomain-like (InterPro:IPR009057), Myb, DNA-binding (InterPro:IPR014778), HTH transcriptional regulator, Myb-type, DNA-binding (InterPro:IPR017930), Homeodomain-related (InterPro:IPR012287), Myb transcription factor (InterPro:IPR015495); BEST Arabidopsis thaliana protein match is: myb domain protein 3 (TAI…
13386274	6.16749	5.88646	5.96945	7.43403	7.16929	7.03396	7.45375	AT1G72200	0.00496241	7.27276	6.0078	1.26496	2.4032	RING/U-box superfamily protein	RING/U-box superfamily protein; FUNCTIONS IN: zinc ion binding; EXPRESSED IN: 13 plant structures; EXPRESSED DURING: LP.04 four leaves visible, 4 anthesis, petal differentiation and expansion stage, LP.08 eight leaves visible; CONTAINS InterPro DOMAIN/s: Zinc finger, RING-type (InterPro:IPR001841), Zinc finger, C3HC4 RING-type (InterPro:IPR018957); BEST Arabidopsis thaliana protein match is: RING…
13386385	7.05372	7.31835	7.01679	8.15489	8.79624	9.29212	8.29757	AT1G72430	0.00233831	8.6352	7.12962	1.50558	2.83939	SAUR-like auxin-responsive protein family	SAUR-like auxin-responsive protein family ; CONTAINS InterPro DOMAIN/s: Auxin responsive SAUR protein (InterPro:IPR003676); BEST Arabidopsis thaliana protein match is: SAUR-like auxin-responsive protein family (TAIR:AT1G17345.1); Has 148 Blast hits to 148 proteins in 14 species: Archae - 0; Bacteria - 0; Metazoa - 0; Fungi - 0; Plants - 148; Viruses - 0; Other Eukaryotes - 0 (source: NCBI BLink).
13386633	7.21739	7.58275	7.21546	8.87964	9.30341	10.8532	9.99375	AT1G73010	0	9.75751	7.33854	2.41897	5.3479	phosphate starvation-induced gene 2	phosphate starvation-induced gene 2 (PS2); FUNCTIONS IN: phosphatase activity; INVOLVED IN: metabolic process; LOCATED IN: cellular_component unknown; EXPRESSED IN: 19 plant structures; EXPRESSED DURING: 10 growth stages; CONTAINS InterPro DOMAIN/s: Pyridoxal phosphate phosphatase, PHOSPHO2 (InterPro:IPR016965), HAD-superfamily hydrolase, subfamily IB, PSPase-like (InterPro:IPR006383), Pyridoxal …
13386978	4.87865	4.27463	4.38502	5.3681	5.32494	5.61953	5.48994	AT1G73700	0.0379899	5.45063	4.51277	0.937856	1.91568	MATE efflux family protein	MATE efflux family protein; FUNCTIONS IN: antiporter activity, drug transmembrane transporter activity, transporter activity; INVOLVED IN: drug transmembrane transport, transmembrane transport; LOCATED IN: membrane; EXPRESSED IN: 8 plant structures; EXPRESSED DURING: 4 anthesis, petal differentiation and expansion stage; CONTAINS InterPro DOMAIN/s: MATE family transporter related protein (InterPr…
13387200	4.70363	4.27464	4.51768	5.27256	4.98365	6.02693	5.52939	AT1G74200	0.0457781	5.45313	4.49865	0.954481	1.93788	receptor like protein 16	receptor like protein 16 (RLP16); CONTAINS InterPro DOMAIN/s: Leucine-rich repeat (InterPro:IPR001611); BEST Arabidopsis thaliana protein match is: receptor like protein 13 (TAIR:AT1G74170.1); Has 78773 Blast hits to 22315 proteins in 841 species: Archae - 22; Bacteria - 2210; Metazoa - 13539; Fungi - 553; Plants - 58397; Viruses - 0; Other Eukaryotes - 4052 (source: NCBI BLink).
13387282	3.48432	3.12251	3.66042	4.0736	4.52886	4.31537	4.56532	AT1G74460	0.035493	4.37079	3.42242	0.94837	1.92969	GDSL-like Lipase/Acylhydrolase superfamily protein	GDSL-like Lipase/Acylhydrolase superfamily protein; FUNCTIONS IN: hydrolase activity, acting on ester bonds, carboxylesterase activity; INVOLVED IN: lipid metabolic process; LOCATED IN: endomembrane system; EXPRESSED IN: shoot, hypocotyl, root, flower, carpel; EXPRESSED DURING: petal differentiation and expansion stage; CONTAINS InterPro DOMAIN/s: Lipase, GDSL (InterPro:IPR001087); BEST Arabidops…
13387474	2.93767	2.97354	2.87701	3.86293	3.78529	4.08045	3.88034	AT1G74929	0.0279541	3.90225	2.92941	0.972843	1.9627	0	unknown protein; Has 30201 Blast hits to 17322 proteins in 780 species: Archae - 12; Bacteria - 1396; Metazoa - 17338; Fungi - 3422; Plants - 5037; Viruses - 0; Other Eukaryotes - 2996 (source: NCBI BLink).
13387549	7.3777	7.33701	7.29473	7.77734	8.40845	8.39906	8.34099	AT1G75100	0.0485799	8.23146	7.33648	0.894983	1.85959	J-domain protein required for chloroplast accumulation response 1	J-domain protein required for chloroplast accumulation response 1 (JAC1); FUNCTIONS IN: heat shock protein binding; INVOLVED IN: chloroplast accumulation movement; LOCATED IN: cytoplasm; EXPRESSED IN: 21 plant structures; EXPRESSED DURING: 13 growth stages; CONTAINS InterPro DOMAIN/s: Heat shock protein DnaJ, N-terminal (InterPro:IPR001623); BEST Arabidopsis thaliana protein match is: Chaperone D…
13388016	5.10059	4.77793	4.97286	6.19762	5.93426	5.82697	5.97282	AT1G76250	0.0178261	5.98292	4.95046	1.03246	2.0455	0	unknown protein; INVOLVED IN: biological_process unknown; LOCATED IN: endomembrane system; EXPRESSED IN: 6 plant structures; EXPRESSED DURING: 4 anthesis, petal differentiation and expansion stage; Has 74 Blast hits to 74 proteins in 16 species: Archae - 0; Bacteria - 0; Metazoa - 1; Fungi - 0; Plants - 69; Viruses - 0; Other Eukaryotes - 4 (source: NCBI BLink).
13388306	2.79434	3.1889	3.22839	4.28976	4.81551	4.74866	5.02324	AT1G76930	0.000647482	4.71929	3.07054	1.64875	3.13562	extensin 4	extensin 4 (EXT4); FUNCTIONS IN: structural constituent of cell wall; INVOLVED IN: response to jasmonic acid stimulus, response to wounding, response to abscisic acid stimulus, response to salicylic acid stimulus; LOCATED IN: endomembrane system; EXPRESSED IN: 10 plant structures; EXPRESSED DURING: 6 growth stages; BEST Arabidopsis thaliana protein match is: extensin 3 (TAIR:AT1G21310.1); Has 705…
13388913	7.41723	7.46402	7.43379	8.08271	8.54551	8.96428	8.97396	AT1G78290	0.0104533	8.64162	7.43834	1.20327	2.30261	Protein kinase superfamily protein	Protein kinase superfamily protein; FUNCTIONS IN: protein serine/threonine kinase activity, protein kinase activity, kinase activity, ATP binding; INVOLVED IN: response to karrikin; LOCATED IN: nucleus, cytoplasm; EXPRESSED IN: 22 plant structures; EXPRESSED DURING: 12 growth stages; CONTAINS InterPro DOMAIN/s: Protein kinase, ATP binding site (InterPro:IPR017441), Serine/threonine-protein kinase…
13389084	7.10163	7.14198	7.12111	7.93425	8.06214	8.24982	8.11587	AT1G78780	0.0292655	8.09052	7.12157	0.968947	1.95741	pathogenesis-related family protein	pathogenesis-related family protein; Has 199 Blast hits to 198 proteins in 70 species: Archae - 0; Bacteria - 51; Metazoa - 15; Fungi - 40; Plants - 91; Viruses - 0; Other Eukaryotes - 2 (source: NCBI BLink).
13389129	7.80883	7.73794	7.83489	9.19022	9.3541	9.89693	9.38146	AT1G78830	0.000610687	9.45568	7.79389	1.66179	3.16409	Curculin-like (mannose-binding) lectin family protein	Curculin-like (mannose-binding) lectin family protein; FUNCTIONS IN: sugar binding; LOCATED IN: apoplast, cell wall, plasma membrane, plant-type cell wall; EXPRESSED IN: leaf; CONTAINS InterPro DOMAIN/s: Curculin-like (mannose-binding) lectin (InterPro:IPR001480), PAN-2 domain (InterPro:IPR013227); BEST Arabidopsis thaliana protein match is: D-mannose binding lectin protein with Apple-like carboh…
13389555	6.75117	6.77051	6.92761	7.23875	7.50323	8.15446	8.16271	AT1G79520	0.0459969	7.76479	6.81643	0.948358	1.92968	Cation efflux family protein	Cation efflux family protein; FUNCTIONS IN: cation transmembrane transporter activity; INVOLVED IN: cation transport, transmembrane transport; LOCATED IN: plasma membrane, membrane; EXPRESSED IN: 18 plant structures; EXPRESSED DURING: 10 growth stages; CONTAINS InterPro DOMAIN/s: Cation efflux protein (InterPro:IPR002524); BEST Arabidopsis thaliana protein match is: Cation efflux family protein (…
13389954	9.89527	9.70872	9.90102	11.3728	11.1324	10.681	10.7963	AT1G80170	0.0084985	10.9956	9.835	1.16062	2.23554	Pectin lyase-like superfamily protein	Pectin lyase-like superfamily protein; FUNCTIONS IN: polygalacturonase activity; INVOLVED IN: carbohydrate metabolic process; LOCATED IN: plant-type cell wall; EXPRESSED IN: 15 plant structures; EXPRESSED DURING: 6 growth stages; CONTAINS InterPro DOMAIN/s: Pectin lyase fold/virulence factor (InterPro:IPR011050), Pectin lyase fold (InterPro:IPR012334), Glycoside hydrolase, family 28 (InterPro:IPR…
13390604	6.76617	6.66743	6.84256	7.73263	8.62934	8.64261	8.15785	AT2G01850	0.00168478	8.29061	6.75872	1.53189	2.89164	endoxyloglucan transferase A3	endoxyloglucan transferase A3 (EXGT-A3); FUNCTIONS IN: hydrolase activity, acting on glycosyl bonds, xyloglucan:xyloglucosyl transferase activity; INVOLVED IN: phloem or xylem histogenesis; LOCATED IN: endomembrane system, cell wall, apoplast; EXPRESSED IN: 25 plant structures; EXPRESSED DURING: 13 growth stages; CONTAINS InterPro DOMAIN/s: Xyloglucan endotransglucosylase/hydrolase (InterPro:IPR0…
13391020	2.85396	2.59781	2.70493	3.38918	4.68815	6.64948	5.32651	AT2G02990	9.25926e-05	5.01333	2.7189	2.29443	4.9056	ribonuclease 1	ribonuclease 1 (RNS1); FUNCTIONS IN: ribonuclease activity, endoribonuclease activity; INVOLVED IN: cellular response to phosphate starvation, aging, response to wounding, anthocyanin biosynthetic process; LOCATED IN: extracellular region, cell wall, plasma membrane; EXPRESSED IN: 9 plant structures; EXPRESSED DURING: 4 anthesis, C globular stage, petal differentiation and expansion stage; CONTAI…
13391314	8.29805	8.47311	8.26909	9.09419	9.1485	9.60412	9.60201	AT2G03710	0.0263419	9.3622	8.34675	1.01546	2.02154	K-box region and MADS-box transcription factor family protein	SEPALLATA 4 (SEP4); FUNCTIONS IN: DNA binding, sequence-specific DNA binding transcription factor activity; INVOLVED IN: in 6 processes; LOCATED IN: nucleus; EXPRESSED IN: 18 plant structures; EXPRESSED DURING: 13 growth stages; CONTAINS InterPro DOMAIN/s: Transcription factor, MADS-box (InterPro:IPR002100), Transcription factor, K-box (InterPro:IPR002487); BEST Arabidopsis thaliana protein match…
13391465	2.88524	2.15167	2.38508	5.35118	5.98658	6.33216	6.12675	AT2G04038	0	5.94917	2.474	3.47517	11.1207	basic leucine-zipper 48	basic leucine-zipper 48 (bZIP48); FUNCTIONS IN: DNA binding, sequence-specific DNA binding transcription factor activity; INVOLVED IN: regulation of transcription, DNA-dependent; EXPRESSED IN: male gametophyte, root, carpel; EXPRESSED DURING: 4 anthesis; CONTAINS InterPro DOMAIN/s: Basic-leucine zipper (bZIP) transcription factor (InterPro:IPR004827), bZIP transcription factor, bZIP-1 (InterPro:I…
13391704	5.72282	5.54693	5.51459	6.19356	6.66082	6.93341	6.86163	AT2G04795	0.0199558	6.66235	5.59478	1.06757	2.0959	0	unknown protein; BEST Arabidopsis thaliana protein match is: unknown protein (TAIR:AT5G35732.1); Has 18 Blast hits to 18 proteins in 6 species: Archae - 0; Bacteria - 0; Metazoa - 0; Fungi - 0; Plants - 18; Viruses - 0; Other Eukaryotes - 0 (source: NCBI BLink).
13391858	5.21719	5.47659	5.80644	6.60988	6.38705	6.72638	6.2054	AT2G05518	0.0287097	6.48218	5.50007	0.982104	1.97534	0	0
13391872	7.84323	8.32181	7.85183	9.61326	9.34728	8.82497	8.4805	AT2G05540	0.017788	9.0665	8.00562	1.06088	2.0862	Glycine-rich protein family	Glycine-rich protein family; LOCATED IN: endomembrane system; EXPRESSED IN: 20 plant structures; EXPRESSED DURING: 9 growth stages; CONTAINS InterPro DOMAIN/s: Glycine rich protein (InterPro:IPR010800); BEST Arabidopsis thaliana protein match is: glycine-rich protein 3 (TAIR:AT2G05520.4); Has 20980 Blast hits to 7546 proteins in 779 species: Archae - 6; Bacteria - 3254; Metazoa - 9284; Fungi - 16…
13391988	2.79748	2.16571	2.71012	3.45412	3.97715	4.37727	2.92561	AT2G05915	0.019755	3.68354	2.55777	1.12577	2.18217	0	unknown protein; Has 30201 Blast hits to 17322 proteins in 780 species: Archae - 12; Bacteria - 1396; Metazoa - 17338; Fungi - 3422; Plants - 5037; Viruses - 0; Other Eukaryotes - 2996 (source: NCBI BLink).
13392562	5.71759	5.84153	5.81717	9.33698	9.21729	10.3953	9.73552	AT2G11810	0	9.67127	5.7921	3.87918	14.7146	monogalactosyldiacylglycerol synthase type C	monogalactosyldiacylglycerol synthase type C (MGDC); CONTAINS InterPro DOMAIN/s: Glycosyl transferase, family 28, C-terminal (InterPro:IPR007235), Monogalactosyldiacylglycerol synthase (InterPro:IPR009695); BEST Arabidopsis thaliana protein match is: monogalactosyldiacylglycerol synthase 2 (TAIR:AT5G20410.1); Has 2157 Blast hits to 2157 proteins in 790 species: Archae - 0; Bacteria - 1916; Metazo…
13393042	6.44944	6.32312	6.81473	8.03027	7.77796	8.45873	8.117	AT2G14878	0.00116564	8.09599	6.52909	1.56689	2.96266	0	0
13394050	5.78673	5.8573	5.22951	7.40595	6.67122	7.20655	6.84389	AT2G18050	0.00354839	7.03191	5.62451	1.40739	2.65258	histone H1-3	histone H1-3 (HIS1-3); FUNCTIONS IN: DNA binding, nucleosomal DNA binding; INVOLVED IN: response to water deprivation, nucleosome assembly, response to abscisic acid stimulus; LOCATED IN: nucleus, nucleosome; EXPRESSED IN: 14 plant structures; EXPRESSED DURING: 7 growth stages; CONTAINS InterPro DOMAIN/s: Winged helix-turn-helix transcription repressor DNA-binding (InterPro:IPR011991), Histone H5…
13394239	5.98888	5.826	6.00343	6.76497	6.67611	7.1359	6.77957	AT2G18670	0.0464024	6.83914	5.93944	0.899697	1.86567	RING/U-box superfamily protein	RING/U-box superfamily protein; FUNCTIONS IN: zinc ion binding; EXPRESSED IN: 21 plant structures; EXPRESSED DURING: 14 growth stages; CONTAINS InterPro DOMAIN/s: Zinc finger, RING-type (InterPro:IPR001841), Zinc finger, C3HC4 RING-type (InterPro:IPR018957); BEST Arabidopsis thaliana protein match is: RING/U-box superfamily protein (TAIR:AT4G30370.1); Has 8378 Blast hits to 8356 proteins in 272 s…
13395749	5.91123	6.41721	5.95401	7.02735	6.85229	7.5919	7.08265	AT2G22080	0.0240373	7.13855	6.09415	1.0444	2.0625	0	unknown protein; Has 96314 Blast hits to 34847 proteins in 1702 species: Archae - 612; Bacteria - 27969; Metazoa - 24311; Fungi - 12153; Plants - 4409; Viruses - 1572; Other Eukaryotes - 25288 (source: NCBI BLink).
13395851	5.43521	5.23246	5.3758	6.9376	6.69608	6.41255	6.44033	AT2G22330	0.0046124	6.62164	5.34782	1.27382	2.418	cytochrome P450, family 79, subfamily B, polypeptide 3	cytochrome P450, family 79, subfamily B, polypeptide 3 (CYP79B3); FUNCTIONS IN: electron carrier activity, monooxygenase activity, iron ion binding, oxygen binding, heme binding; INVOLVED IN: in 10 processes; LOCATED IN: chloroplast; EXPRESSED IN: 24 plant structures; EXPRESSED DURING: 12 growth stages; CONTAINS InterPro DOMAIN/s: Cytochrome P450 (InterPro:IPR001128), Cytochrome P450, E-class, gr…
13396253	3.44336	3.33777	2.84652	3.34243	5.04674	4.8146	3.88254	AT2G23130	0.035371	4.27158	3.20922	1.06236	2.08835	arabinogalactan protein 17	arabinogalactan protein 17 (AGP17); BEST Arabidopsis thaliana protein match is: arabinogalactan protein 18 (TAIR:AT4G37450.1); Has 67144 Blast hits to 32658 proteins in 1837 species: Archae - 189; Bacteria - 18272; Metazoa - 17078; Fungi - 7544; Plants - 7608; Viruses - 2133; Other Eukaryotes - 14320 (source: NCBI BLink).
13396386	3.82824	3.80124	3.65472	4.54303	5.15488	5.03487	5.52637	AT2G23540	0.00556738	5.06479	3.7614	1.30339	2.46808	GDSL-like Lipase/Acylhydrolase superfamily protein	GDSL-like Lipase/Acylhydrolase superfamily protein; FUNCTIONS IN: hydrolase activity, acting on ester bonds, carboxylesterase activity; INVOLVED IN: lipid metabolic process; LOCATED IN: endomembrane system; EXPRESSED IN: embryo, hypocotyl, root, flower; EXPRESSED DURING: 4 anthesis, C globular stage; CONTAINS InterPro DOMAIN/s: Lipase, GDSL (InterPro:IPR001087); BEST Arabidopsis thaliana protein …
13396510	3.99016	3.68355	3.86631	4.94624	5.32443	7.02765	5.88006	AT2G24000	0.00025	5.79459	3.84668	1.94792	3.85818	serine carboxypeptidase-like 22	serine carboxypeptidase-like 22 (scpl22); FUNCTIONS IN: serine-type carboxypeptidase activity; INVOLVED IN: proteolysis; LOCATED IN: endomembrane system; EXPRESSED IN: flower; EXPRESSED DURING: petal differentiation and expansion stage; CONTAINS InterPro DOMAIN/s: Peptidase S10, serine carboxypeptidase (InterPro:IPR001563), Peptidase S10, serine carboxypeptidase, active site (InterPro:IPR018202);…
13396759	8.04845	8.09836	8.27008	8.998	8.96513	9.32789	8.79353	AT2G24762	0.0489574	9.02114	8.13896	0.882177	1.84315	glutamine dumper 4	glutamine dumper 4 (GDU4); BEST Arabidopsis thaliana protein match is: glutamine dumper 1 (TAIR:AT4G31730.1); Has 161 Blast hits to 161 proteins in 13 species: Archae - 0; Bacteria - 0; Metazoa - 0; Fungi - 0; Plants - 161; Viruses - 0; Other Eukaryotes - 0 (source: NCBI BLink).
13397090	3.66814	3.87757	3.6479	4.25007	4.84304	5.37714	5.80051	AT2G25625	0.00762821	5.06769	3.7312	1.33649	2.52536	0	unknown protein; FUNCTIONS IN: molecular_function unknown; INVOLVED IN: biological_process unknown; LOCATED IN: chloroplast; EXPRESSED IN: 10 plant structures; EXPRESSED DURING: LP.06 six leaves visible, LP.04 four leaves visible, 4 anthesis, petal differentiation and expansion stage; Has 24 Blast hits to 24 proteins in 9 species: Archae - 0; Bacteria - 0; Metazoa - 0; Fungi - 0; Plants - 24; Vir…
13397254	4.13725	4.82085	3.30696	4.47942	5.28983	8.20725	6.5888	AT2G26020	0.00142012	6.14133	4.08835	2.05297	4.1496	plant defensin 1.2b	plant defensin 1.2b (PDF1.2b); FUNCTIONS IN: molecular_function unknown; INVOLVED IN: defense response; LOCATED IN: endomembrane system, cell wall; EXPRESSED IN: 8 plant structures; EXPRESSED DURING: 8 growth stages; CONTAINS InterPro DOMAIN/s: Gamma thionin (InterPro:IPR008176), Knottin (InterPro:IPR003614); BEST Arabidopsis thaliana protein match is: plant defensin 1.2C (TAIR:AT5G44430.1); Has …
13397504	6.32599	6.37339	6.13048	6.85002	6.92772	7.61231	7.51057	AT2G26640	0.0447261	7.22515	6.27662	0.948533	1.92991	3-ketoacyl-CoA synthase 11	3-ketoacyl-CoA synthase 11 (KCS11); FUNCTIONS IN: transferase activity, transferring acyl groups other than amino-acyl groups, catalytic activity; INVOLVED IN: response to cold, response to light stimulus, response to osmotic stress; LOCATED IN: membrane; EXPRESSED IN: 25 plant structures; EXPRESSED DURING: 13 growth stages; CONTAINS InterPro DOMAIN/s: Thiolase-like (InterPro:IPR016039), Very-lon…
13397508	7.58567	7.6373	7.61938	8.67032	8.65782	9.33685	9.27991	AT2G26660	0.00410042	8.98622	7.61412	1.37211	2.58848	SPX domain gene 2	SPX domain gene 2 (SPX2); CONTAINS InterPro DOMAIN/s: SPX, N-terminal (InterPro:IPR004331); BEST Arabidopsis thaliana protein match is: SPX domain gene 1 (TAIR:AT5G20150.1); Has 1206 Blast hits to 1202 proteins in 209 species: Archae - 0; Bacteria - 6; Metazoa - 245; Fungi - 512; Plants - 320; Viruses - 0; Other Eukaryotes - 123 (source: NCBI BLink).
13398188	6.12928	6.18568	6.1455	7.12102	7.3233	7.74361	7.63237	AT2G28305	0.00542751	7.45507	6.15349	1.30159	2.465	Putative lysine decarboxylase family protein	LONELY GUY 1 (LOG1); CONTAINS InterPro DOMAIN/s: Conserved hypothetical protein CHP00730 (InterPro:IPR005269); BEST Arabidopsis thaliana protein match is: lysine decarboxylase family protein (TAIR:AT2G37210.1); Has 5303 Blast hits to 5301 proteins in 1556 species: Archae - 26; Bacteria - 3660; Metazoa - 10; Fungi - 132; Plants - 396; Viruses - 0; Other Eukaryotes - 1079 (source: NCBI BLink).
13398765	1.98244	2.03539	2.57494	2.68998	2.75592	4.03516	3.27218	AT2G29870	0.0469848	3.18831	2.19759	0.990717	1.98717	Aquaporin-like superfamily protein	Aquaporin-like superfamily protein; FUNCTIONS IN: water channel activity; INVOLVED IN: transport; LOCATED IN: membrane; CONTAINS InterPro DOMAIN/s: Major intrinsic protein (InterPro:IPR000425); BEST Arabidopsis thaliana protein match is: NOD26-like intrinsic protein 2;1 (TAIR:AT2G34390.1); Has 5379 Blast hits to 5365 proteins in 1374 species: Archae - 63; Bacteria - 2362; Metazoa - 940; Fungi - 1…
13399327	8.99927	8.76154	8.88353	9.73338	9.69465	9.83136	9.76581	AT2G31350	0.0475867	9.7563	8.88145	0.874855	1.83382	glyoxalase 2-5	glyoxalase 2-5 (GLX2-5); CONTAINS InterPro DOMAIN/s: Beta-lactamase-like (InterPro:IPR001279), Hydroxyacylglutathione hydrolase (InterPro:IPR017782); BEST Arabidopsis thaliana protein match is: glyoxalase 2-4 (TAIR:AT1G06130.1); Has 16142 Blast hits to 16141 proteins in 2537 species: Archae - 414; Bacteria - 10534; Metazoa - 488; Fungi - 336; Plants - 226; Viruses - 0; Other Eukaryotes - 4144 (so…
13399351	9.299	9.14529	9.25506	9.59963	10.1853	10.3638	10.6341	AT2G31380	0.0384114	10.1957	9.23312	0.962598	1.94882	salt tolerance homologue	salt tolerance homologue (STH); FUNCTIONS IN: sequence-specific DNA binding transcription factor activity, zinc ion binding, protein domain specific binding; INVOLVED IN: regulation of transcription; LOCATED IN: endomembrane system, intracellular; EXPRESSED IN: 21 plant structures; EXPRESSED DURING: 12 growth stages; CONTAINS InterPro DOMAIN/s: Zinc finger, B-box (InterPro:IPR000315); BEST Arabid…
13399451	4.52503	4.69156	4.46457	5.11566	5.56943	5.64031	5.74891	AT2G31750	0.0354336	5.51858	4.56038	0.958198	1.94288	UDP-glucosyl transferase 74D1	UDP-glucosyl transferase 74D1 (UGT74D1); FUNCTIONS IN: transferase activity, transferring hexosyl groups, UDP-glycosyltransferase activity, transferase activity, transferring glycosyl groups; INVOLVED IN: metabolic process; EXPRESSED IN: 22 plant structures; EXPRESSED DURING: 13 growth stages; CONTAINS InterPro DOMAIN/s: UDP-glucuronosyl/UDP-glucosyltransferase (InterPro:IPR002213); BEST Arabidop…
13400119	5.64509	5.63499	5.37265	7.41026	7.41346	8.30833	7.81284	AT2G32960	0	7.73622	5.55091	2.18531	4.54825	Phosphotyrosine protein phosphatases superfamily protein	Phosphotyrosine protein phosphatases superfamily protein; FUNCTIONS IN: phosphatase activity, protein tyrosine phosphatase activity, catalytic activity; INVOLVED IN: dephosphorylation; LOCATED IN: cellular_component unknown; CONTAINS InterPro DOMAIN/s: Protein-tyrosine phosphatase, active site (InterPro:IPR016130), Dual-specific/protein-tyrosine phosphatase, conserved region (InterPro:IPR000387),…
13400149	4.12885	3.95195	3.98185	4.99539	4.97622	5.14189	5.17246	AT2G33050	0.0176977	5.07149	4.02088	1.05061	2.0714	receptor like protein 26	receptor like protein 26 (RLP26); FUNCTIONS IN: kinase activity; INVOLVED IN: signal transduction, defense response; LOCATED IN: endomembrane system; CONTAINS InterPro DOMAIN/s: Leucine-rich repeat (InterPro:IPR001611); BEST Arabidopsis thaliana protein match is: receptor like protein 27 (TAIR:AT2G33060.1); Has 88860 Blast hits to 27057 proteins in 1064 species: Archae - 42; Bacteria - 6823; Meta…
13400440	5.16737	6.25146	4.54038	5.95852	6.97177	6.94079	6.72592	AT2G33950	0.00847095	6.64925	5.31974	1.32951	2.51318	pre-tRNA	tRNA-Pro (anticodon: CGG)
13400444	3.943	4.02665	4.32461	5.7921	5.0326	5.2612	4.6052	AT2G34000	0.0169976	5.17277	4.09809	1.07469	2.10626	RING/U-box superfamily protein	RING/U-box superfamily protein; FUNCTIONS IN: zinc ion binding; LOCATED IN: endomembrane system; CONTAINS InterPro DOMAIN/s: Zinc finger, RING-type (InterPro:IPR001841), Zinc finger, C3HC4 RING-type (InterPro:IPR018957); BEST Arabidopsis thaliana protein match is: RING/U-box superfamily protein (TAIR:AT3G05200.1); Has 5929 Blast hits to 5917 proteins in 252 species: Archae - 0; Bacteria - 0; Meta…
13400518	3.32108	3.20955	2.8008	6.12076	6.00821	7.16702	6.25065	AT2G34210	0	6.38666	3.11048	3.27618	9.6879	Transcription elongation factor Spt5	Transcription elongation factor Spt5; FUNCTIONS IN: transcription elongation regulator activity, structural constituent of ribosome, transcription initiation factor activity; INVOLVED IN: regulation of transcription from RNA polymerase II promoter, translation, positive regulation of RNA elongation from RNA polymerase II promoter; LOCATED IN: ribosome, intracellular; EXPRESSED IN: sperm cell; CON…
13400627	5.0874	5.16004	5.1856	6.60371	6.35221	6.10195	6.2465	AT2G34360	0.00764516	6.32609	5.14435	1.18175	2.26852	MATE efflux family protein	MATE efflux family protein; FUNCTIONS IN: antiporter activity, drug transmembrane transporter activity, transporter activity; INVOLVED IN: drug transmembrane transport, transmembrane transport; LOCATED IN: membrane; EXPRESSED IN: stem, inflorescence meristem; CONTAINS InterPro DOMAIN/s: MATE family transporter related protein (InterPro:IPR015521), Multi antimicrobial extrusion protein MatE (Inter…
13400906	5.31115	5.19405	4.90778	5.47476	6.42591	7.29578	7.25721	AT2G35070	0.00549451	6.61342	5.13766	1.47576	2.7813	0	unknown protein; FUNCTIONS IN: molecular_function unknown; INVOLVED IN: pollen tube development, pollen development; LOCATED IN: mitochondrion; BEST Arabidopsis thaliana protein match is: Protein of unknown function (DUF1640) (TAIR:AT2G35090.1); Has 62 Blast hits to 62 proteins in 11 species: Archae - 0; Bacteria - 0; Metazoa - 0; Fungi - 0; Plants - 62; Viruses - 0; Other Eukaryotes - 0 (source:…
13401102	4.24443	4.43967	4.60955	5.4673	5.45631	5.39206	5.32915	AT2G35585	0.0255847	5.41121	4.43122	0.97999	1.97245	0	unknown protein; BEST Arabidopsis thaliana protein match is: unknown protein (TAIR:AT1G31940.1); Has 67 Blast hits to 67 proteins in 17 species: Archae - 0; Bacteria - 0; Metazoa - 0; Fungi - 0; Plants - 67; Viruses - 0; Other Eukaryotes - 0 (source: NCBI BLink).
13401669	4.99716	4.7247	5.1127	6.05583	6.32335	6.41138	5.9675	AT2G36792	0.00674576	6.18951	4.94485	1.24466	2.36963	other RNA	0
13401734	6.71987	6.50335	6.85257	7.96315	8.11158	8.67696	7.86073	AT2G36970	0.0022335	8.1531	6.69193	1.46117	2.75332	UDP-Glycosyltransferase superfamily protein	UDP-Glycosyltransferase superfamily protein; FUNCTIONS IN: UDP-glycosyltransferase activity, transferase activity, transferring glycosyl groups; INVOLVED IN: metabolic process; LOCATED IN: endomembrane system; EXPRESSED IN: 20 plant structures; EXPRESSED DURING: 13 growth stages; CONTAINS InterPro DOMAIN/s: UDP-glucuronosyl/UDP-glucosyltransferase (InterPro:IPR002213); BEST Arabidopsis thaliana p…
13402436	4.7356	4.71212	4.84386	5.27962	6.09384	5.84611	6.30415	AT2G38600	0.0159453	5.88093	4.76386	1.11707	2.16906	HAD superfamily, subfamily IIIB acid phosphatase	HAD superfamily, subfamily IIIB acid phosphatase ; FUNCTIONS IN: acid phosphatase activity; INVOLVED IN: biological_process unknown; LOCATED IN: endomembrane system; EXPRESSED IN: 15 plant structures; EXPRESSED DURING: 6 growth stages; CONTAINS InterPro DOMAIN/s: Acid phosphatase (Class B) (InterPro:IPR005519), Vegetative storage protein/acid phosphatase (InterPro:IPR014403), Acid phosphatase, pl…
13402590	4.24917	4.11775	4.02484	6.20005	6.41274	7.78964	7.41352	AT2G38940	0	6.95399	4.13058	2.8234	7.07831	phosphate transporter 1;4	phosphate transporter 1;4 (PHT1;4); FUNCTIONS IN: phosphate transmembrane transporter activity, carbohydrate transmembrane transporter activity, inorganic phosphate transmembrane transporter activity, sugar:hydrogen symporter activity; INVOLVED IN: transport, phosphate transport, transmembrane transport; LOCATED IN: nucleus, plasma membrane, vacuole, membrane; EXPRESSED IN: male gametophyte, cult…
13402808	7.83822	7.74231	7.82347	8.90173	8.48195	8.70818	8.59898	AT2G39570	0.047145	8.67271	7.80134	0.871369	1.8294	ACT domain-containing protein	ACT domain-containing protein; FUNCTIONS IN: amino acid binding; INVOLVED IN: metabolic process; EXPRESSED IN: 24 plant structures; EXPRESSED DURING: 15 growth stages; CONTAINS InterPro DOMAIN/s: Amino acid-binding ACT (InterPro:IPR002912); BEST Arabidopsis thaliana protein match is: ACT-like superfamily protein (TAIR:AT2G36840.1); Has 465 Blast hits to 403 proteins in 46 species: Archae - 0; Bac…
13402985	3.71171	4.13796	4.19035	4.51989	4.85637	5.4971	4.88402	AT2G39885	0.0497376	4.93935	4.01334	0.926004	1.90001	MIR393A; miRNA	0
13403252	7.90528	7.43878	7.66732	8.33248	8.69067	9.06123	8.86838	AT2G40460	0.0210151	8.73819	7.67046	1.06773	2.09613	Major facilitator superfamily protein	Major facilitator superfamily protein; FUNCTIONS IN: transporter activity; INVOLVED IN: oligopeptide transport, response to nematode; LOCATED IN: membrane; EXPRESSED IN: 22 plant structures; EXPRESSED DURING: 13 growth stages; CONTAINS InterPro DOMAIN/s: Oligopeptide transporter (InterPro:IPR000109), Major facilitator superfamily, general substrate transporter (InterPro:IPR016196); BEST Arabidops…
13404388	8.35305	8.77521	8.45088	9.59721	9.45765	9.86455	9.59069	AT2G43150	0.0150127	9.62753	8.52638	1.10114	2.14525	Proline-rich extensin-like family protein	Proline-rich extensin-like family protein; FUNCTIONS IN: structural constituent of cell wall; INVOLVED IN: plant-type cell wall organization; LOCATED IN: endomembrane system; EXPRESSED IN: 16 plant structures; EXPRESSED DURING: 12 growth stages; CONTAINS InterPro DOMAIN/s: Extensin-like repeat (InterPro:IPR006706); Has 134937 Blast hits to 39196 proteins in 1663 species: Archae - 308; Bacteria - …
13404531	7.00452	6.46718	6.89038	7.50723	7.39984	7.80792	8.06448	AT2G43500	0.048529	7.69487	6.78736	0.907511	1.87581	Plant regulator RWP-RK family protein	Plant regulator RWP-RK family protein; CONTAINS InterPro DOMAIN/s: Octicosapeptide/Phox/Bem1p (InterPro:IPR000270), Plant regulator RWP-RK (InterPro:IPR003035); BEST Arabidopsis thaliana protein match is: Plant regulator RWP-RK family protein (TAIR:AT3G59580.2); Has 665 Blast hits to 521 proteins in 81 species: Archae - 0; Bacteria - 147; Metazoa - 3; Fungi - 2; Plants - 476; Viruses - 0; Other E…
13404737	7.1794	7.26159	7.23726	8.06988	8.34709	8.37895	8.86829	AT2G44130	0.00908555	8.41605	7.22608	1.18997	2.28148	Galactose oxidase/kelch repeat superfamily protein	Galactose oxidase/kelch repeat superfamily protein; CONTAINS InterPro DOMAIN/s: F-box domain, cyclin-like (InterPro:IPR001810), Galactose oxidase/kelch, beta-propeller (InterPro:IPR011043), Kelch repeat type 1 (InterPro:IPR006652), Kelch related (InterPro:IPR013089), Kelch-type beta propeller (InterPro:IPR015915); BEST Arabidopsis thaliana protein match is: Galactose oxidase/kelch repeat superfam…
13404812	2.14766	2.60633	2.33389	3.80292	3.2574	3.14603	4.11117	AT2G44240	0.00808777	3.57938	2.36263	1.21675	2.32422	Protein of Unknown Function (DUF239)	Protein of Unknown Function (DUF239); INVOLVED IN: response to oxidative stress; LOCATED IN: endomembrane system; EXPRESSED IN: stem, cotyledon, sepal, leaf, stamen; EXPRESSED DURING: LP.06 six leaves visible, 4 anthesis; CONTAINS InterPro DOMAIN/s: Protein of unknown function DUF239, plant (InterPro:IPR004314); BEST Arabidopsis thaliana protein match is: Protein of Unknown Function (DUF239) (TAI…
13405215	3.4776	4.1729	3.15053	6.2108	6.15219	8.54161	7.20894	AT2G45130	0	7.02839	3.60034	3.42804	10.7633	SPX domain gene 3	SPX domain gene 3 (SPX3); CONTAINS InterPro DOMAIN/s: SPX, N-terminal (InterPro:IPR004331); BEST Arabidopsis thaliana protein match is: SPX domain gene 1 (TAIR:AT5G20150.1); Has 942 Blast hits to 942 proteins in 190 species: Archae - 0; Bacteria - 0; Metazoa - 232; Fungi - 375; Plants - 276; Viruses - 0; Other Eukaryotes - 59 (source: NCBI BLink).
13405220	3.67341	3.82189	3.91681	6.3094	7.32069	8.4501	7.02606	AT2G45135	0	7.27656	3.80403	3.47253	11.1003	RING/U-box superfamily protein	RING/U-box superfamily protein; FUNCTIONS IN: zinc ion binding; INVOLVED IN: biological_process unknown; LOCATED IN: cellular_component unknown; CONTAINS InterPro DOMAIN/s: Zinc finger, RING-type, conserved site (InterPro:IPR017907), Zinc finger, RING-type (InterPro:IPR001841); Has 5 Blast hits to 5 proteins in 1 species: Archae - 0; Bacteria - 0; Metazoa - 0; Fungi - 0; Plants - 5; Viruses - 0; …
13405263	6.62964	7.16991	6.66332	8.44615	8.81165	8.02807	6.89174	AT2G45180	0.00979769	8.0444	6.82096	1.22344	2.33503	Bifunctional inhibitor/lipid-transfer protein/seed storage 2S albumin superfamily protein	Bifunctional inhibitor/lipid-transfer protein/seed storage 2S albumin superfamily protein; FUNCTIONS IN: lipid binding; INVOLVED IN: lipid transport; LOCATED IN: chloroplast thylakoid membrane; EXPRESSED IN: 22 plant structures; EXPRESSED DURING: 13 growth stages; CONTAINS InterPro DOMAIN/s: Bifunctional inhibitor/plant lipid transfer protein/seed storage (InterPro:IPR016140), Plant lipid transfe…
13405680	10.1885	10.097	10.1163	11.0232	10.9699	11.1206	10.9808	AT2G46220	0.0440881	11.0236	10.134	0.889643	1.85272	Uncharacterized conserved protein (DUF2358)	Uncharacterized conserved protein (DUF2358); CONTAINS InterPro DOMAIN/s: Protein of unknown function DUF2358 (InterPro:IPR018790); BEST Arabidopsis thaliana protein match is: Uncharacterized conserved protein (DUF2358) (TAIR:AT1G16320.1); Has 199 Blast hits to 199 proteins in 64 species: Archae - 0; Bacteria - 74; Metazoa - 19; Fungi - 0; Plants - 95; Viruses - 0; Other Eukaryotes - 11 (source: N…
13405943	6.63016	6.43241	6.29125	7.72036	8.51442	8.39096	8.68707	AT2G46790	9.00901e-05	8.3282	6.45127	1.87693	3.67293	pseudo-response regulator 9	pseudo-response regulator 9 (PRR9); CONTAINS InterPro DOMAIN/s: CheY-like (InterPro:IPR011006), Signal transduction response regulator, receiver domain (InterPro:IPR001789), CCT domain (InterPro:IPR010402); BEST Arabidopsis thaliana protein match is: CCT motif family protein (TAIR:AT2G46670.1); Has 67918 Blast hits to 66591 proteins in 3038 species: Archae - 212; Bacteria - 59069; Metazoa - 375; …
13405973	7.82923	7.72009	7.76661	8.8059	9.58076	9.92814	10.0989	AT2G46830	0.000330579	9.60342	7.77197	1.83144	3.55893	circadian clock associated 1	circadian clock associated 1 (CCA1); CONTAINS InterPro DOMAIN/s: SANT, DNA-binding (InterPro:IPR001005), Myb, DNA-binding (InterPro:IPR014778), Homeodomain-like (InterPro:IPR009057), Myb-like DNA-binding domain, SHAQKYF class (InterPro:IPR006447), HTH transcriptional regulator, Myb-type, DNA-binding (InterPro:IPR017930); BEST Arabidopsis thaliana protein match is: Homeodomain-like superfamily pro…
13406143	5.79393	5.59238	5.93617	6.5382	6.49694	6.61802	7.01855	AT2G47275	0.0469301	6.66793	5.77416	0.893767	1.85802	MIR403; miRNA	0
13406621	4.24088	4.08097	4.30053	5.15209	5.37598	5.138	5.59571	AT2G48140	0.0130667	5.31545	4.20746	1.10799	2.15545	Bifunctional inhibitor/lipid-transfer protein/seed storage 2S albumin superfamily protein	embryo sac development arrest 4 (EDA4); CONTAINS InterPro DOMAIN/s: Bifunctional inhibitor/plant lipid transfer protein/seed storage (InterPro:IPR016140), Plant lipid transfer protein/seed storage/trypsin-alpha amylase inhibitor (InterPro:IPR003612); BEST Arabidopsis thaliana protein match is: Bifunctional inhibitor/lipid-transfer protein/seed storage 2S albumin superfamily protein (TAIR:AT1G0545…
13407015	2.25509	3.31282	2.33749	3.81097	4.8713	6.05416	4.72873	AT2G01880	0	4.86629	2.63514	2.23115	4.69509	purple acid phosphatase 7	purple acid phosphatase 7 (PAP7); FUNCTIONS IN: protein serine/threonine phosphatase activity, acid phosphatase activity; LOCATED IN: endomembrane system; EXPRESSED IN: 7 plant structures; CONTAINS InterPro DOMAIN/s: Metallophosphoesterase (InterPro:IPR004843); BEST Arabidopsis thaliana protein match is: purple acid phosphatase 17 (TAIR:AT3G17790.1); Has 30201 Blast hits to 17322 proteins in 780 …
13407025	5.89676	6.19193	6.19901	7.4975	7.91763	8.66959	8.31066	AT2G01890	0	8.09884	6.0959	2.00294	4.00817	purple acid phosphatase 8	purple acid phosphatase 8 (PAP8); FUNCTIONS IN: protein serine/threonine phosphatase activity, acid phosphatase activity; INVOLVED IN: dephosphorylation; LOCATED IN: endomembrane system; EXPRESSED IN: 22 plant structures; EXPRESSED DURING: 12 growth stages; CONTAINS InterPro DOMAIN/s: Metallophosphoesterase (InterPro:IPR004843); BEST Arabidopsis thaliana protein match is: purple acid phosphatase …
13407686	5.59773	5.57127	5.47797	6.52905	7.35825	8.41361	8.42936	AT2G04160	0	7.68257	5.54899	2.13358	4.38804	Subtilisin-like serine endopeptidase family protein	AUXIN-INDUCED IN ROOT CULTURES 3 (AIR3); FUNCTIONS IN: serine-type endopeptidase activity; INVOLVED IN: proteolysis, response to auxin stimulus, lateral root morphogenesis; LOCATED IN: endomembrane system; EXPRESSED IN: 17 plant structures; EXPRESSED DURING: 11 growth stages; CONTAINS InterPro DOMAIN/s: Protease-associated PA (InterPro:IPR003137), Proteinase inhibitor, propeptide (InterPro:IPR009…
13407918	10.6165	10.7079	10.6747	11.5373	11.732	11.7568	11.6124	AT2G05070	0.0246626	11.6596	10.6664	0.993255	1.99067	photosystem II light harvesting complex gene 2.2	photosystem II light harvesting complex gene 2.2 (LHCB2.2); FUNCTIONS IN: chlorophyll binding; INVOLVED IN: photosynthesis, light harvesting, photosynthesis; LOCATED IN: in 7 components; EXPRESSED IN: guard cell, juvenile leaf, cultured cell, leaf; CONTAINS InterPro DOMAIN/s: Chlorophyll A-B binding protein (InterPro:IPR001344); BEST Arabidopsis thaliana protein match is: photosystem II light har…
13407923	6.71201	6.60841	6.59751	7.58593	7.7339	7.75913	7.8511	AT2G05100	0.0137629	7.73251	6.63931	1.0932	2.13347	photosystem II light harvesting complex gene 2.1	photosystem II light harvesting complex gene 2.1 (LHCB2.1); FUNCTIONS IN: chlorophyll binding; INVOLVED IN: response to salt stress, response to blue light, response to red light, response to far red light, photosynthesis; LOCATED IN: in 7 components; EXPRESSED IN: 12 plant structures; CONTAINS InterPro DOMAIN/s: Chlorophyll A-B binding protein (InterPro:IPR001344); BEST Arabidopsis thaliana prot…
13408038	7.36517	7.69494	7.44686	8.84913	8.34912	8.40844	8.24771	AT2G05765	0.0287643	8.4636	7.50232	0.961278	1.94703	snoRNA	snoRNA
13408059	4.99834	4.90382	5.01017	6.11482	7.26101	7.27726	5.57619	AT2G05914	0.00196891	6.55732	4.97078	1.58654	3.00329	0	0
13408967	6.45305	6.38008	6.34566	7.93157	8.26925	8.30397	8.58169	AT2G15020	0	8.27162	6.39293	1.87869	3.67741	0	unknown protein; BEST Arabidopsis thaliana protein match is: unknown protein (TAIR:AT5G64190.1); Has 72 Blast hits to 72 proteins in 10 species: Archae - 0; Bacteria - 0; Metazoa - 0; Fungi - 0; Plants - 72; Viruses - 0; Other Eukaryotes - 0 (source: NCBI BLink).
13410452	5.91514	5.71053	5.98545	6.46792	7.05346	7.43788	7.30726	AT2G19650	0.0115702	7.06663	5.87037	1.19626	2.29145	Cysteine/Histidine-rich C1 domain family protein	Cysteine/Histidine-rich C1 domain family protein; INVOLVED IN: intracellular signaling pathway; EXPRESSED IN: 21 plant structures; EXPRESSED DURING: 13 growth stages; CONTAINS InterPro DOMAIN/s: Protein kinase C-like, phorbol ester/diacylglycerol binding (InterPro:IPR002219), DC1 (InterPro:IPR004146), C1-like (InterPro:IPR011424); BEST Arabidopsis thaliana protein match is: Cysteine/Histidine-ric…
13411030	3.40392	3.41725	3.5762	4.53941	5.51964	6.23969	5.56686	AT2G20670	0	5.4664	3.46579	2.00061	4.0017	Protein of unknown function (DUF506)	Protein of unknown function (DUF506) ; LOCATED IN: chloroplast; EXPRESSED IN: 22 plant structures; EXPRESSED DURING: 14 growth stages; CONTAINS InterPro DOMAIN/s: Protein of unknown function DUF506, plant (InterPro:IPR006502); BEST Arabidopsis thaliana protein match is: Protein of unknown function (DUF506) (TAIR:AT4G32480.1); Has 375 Blast hits to 373 proteins in 24 species: Archae - 0; Bacteria …
13411245	4.87791	4.45527	4.75158	5.31658	5.65385	5.75267	5.89567	AT2G21180	0.035	5.65469	4.69492	0.959775	1.94501	0	unknown protein; BEST Arabidopsis thaliana protein match is: unknown protein (TAIR:AT5G19875.1); Has 124 Blast hits to 124 proteins in 12 species: Archae - 0; Bacteria - 0; Metazoa - 0; Fungi - 0; Plants - 124; Viruses - 0; Other Eukaryotes - 0 (source: NCBI BLink).
13411249	6.80283	7.21681	6.85926	7.66765	7.88414	8.13289	8.17428	AT2G21185	0.0272495	7.96474	6.95963	1.00511	2.00709	0	unknown protein; Has 9 Blast hits to 9 proteins in 4 species: Archae - 0; Bacteria - 0; Metazoa - 0; Fungi - 0; Plants - 9; Viruses - 0; Other Eukaryotes - 0 (source: NCBI BLink).
13411253	6.59772	6.79107	6.65751	7.31757	7.57145	7.89351	7.77378	AT2G21188	0.0362478	7.63908	6.6821	0.956974	1.94123	other RNA	0
13411438	5.13376	5.01188	5.09896	6.16903	5.87115	6.25835	6.18839	AT2G21560	0.019457	6.12173	5.08153	1.0402	2.05651	0	unknown protein; BEST Arabidopsis thaliana protein match is: unknown protein (TAIR:AT4G39190.1); Has 3685 Blast hits to 2305 proteins in 270 species: Archae - 0; Bacteria - 156; Metazoa - 1145; Fungi - 322; Plants - 177; Viruses - 6; Other Eukaryotes - 1879 (source: NCBI BLink).
13411605	8.25212	8.07096	8.18884	8.52569	9.11522	9.49	9.586	AT2G22240	0.0323315	9.17923	8.17064	1.00859	2.01194	myo-inositol-1-phosphate synthase 2	myo-inositol-1-phosphate synthase 2 (MIPS2); CONTAINS InterPro DOMAIN/s: Myo-inositol-1-phosphate synthase (InterPro:IPR002587), Myo-inositol-1-phosphate synthase, GAPDH-like (InterPro:IPR013021), NAD(P)-binding domain (InterPro:IPR016040); BEST Arabidopsis thaliana protein match is: myo-inositol-1-phosphate synthase 1 (TAIR:AT4G39800.1); Has 1859 Blast hits to 1855 proteins in 512 species: Archa…
13411698	3.46833	3.41615	3.31076	4.92409	5.05613	4.46275	5.57968	AT2G22510	0.000794702	5.00566	3.39841	1.60725	3.0467	hydroxyproline-rich glycoprotein family protein	hydroxyproline-rich glycoprotein family protein; FUNCTIONS IN: molecular_function unknown; INVOLVED IN: biological_process unknown; LOCATED IN: endomembrane system; EXPRESSED IN: shoot apex, hypocotyl, root, leaf; BEST Arabidopsis thaliana protein match is: hydroxyproline-rich glycoprotein family protein (TAIR:AT4G38080.1); Has 4670 Blast hits to 2256 proteins in 333 species: Archae - 29; Bacteri…
13411788	3.71628	3.59321	3.35063	5.54465	5.26963	5.66733	5.62569	AT2G22800	0	5.52682	3.55337	1.97345	3.92706	Homeobox-leucine zipper protein family	HAT9; FUNCTIONS IN: DNA binding, sequence-specific DNA binding transcription factor activity; INVOLVED IN: regulation of transcription, DNA-dependent, regulation of transcription; LOCATED IN: nucleus; EXPRESSED IN: 13 plant structures; EXPRESSED DURING: LP.04 four leaves visible, 4 anthesis, petal differentiation and expansion stage, E expanded cotyledon stage; CONTAINS InterPro DOMAIN/s: Homeobo…
13411889	2.81808	2.97292	2.61181	3.92106	4.33738	4.02273	4.13789	AT2G23100	0.00476923	4.10477	2.80094	1.30383	2.46883	Cysteine/Histidine-rich C1 domain family protein	Cysteine/Histidine-rich C1 domain family protein; FUNCTIONS IN: zinc ion binding; LOCATED IN: chloroplast; CONTAINS InterPro DOMAIN/s: Zinc finger, PHD-type (InterPro:IPR001965), DC1 (InterPro:IPR004146), C1-like (InterPro:IPR011424); BEST Arabidopsis thaliana protein match is: Cysteine/Histidine-rich C1 domain family protein (TAIR:AT5G42280.1); Has 35333 Blast hits to 34131 proteins in 2444 spec…
13411930	4.34102	3.85823	4.07308	4.73002	5.21887	6.46258	5.22077	AT2G23290	0.00893491	5.40806	4.09078	1.31728	2.49196	myb domain protein 70	myb domain protein 70 (MYB70); CONTAINS InterPro DOMAIN/s: SANT, DNA-binding (InterPro:IPR001005), Homeodomain-like (InterPro:IPR009057), Myb, DNA-binding (InterPro:IPR014778), HTH transcriptional regulator, Myb-type, DNA-binding (InterPro:IPR017930), Homeodomain-related (InterPro:IPR012287), Myb transcription factor (InterPro:IPR015495); BEST Arabidopsis thaliana protein match is: myb domain pro…
13412407	3.5867	4.23208	4.0711	4.78081	4.90894	5.48518	5.0056	AT2G24545	0.0197111	5.04513	3.96329	1.08184	2.11673	other RNA	0
13412413	7.01056	7.10094	7.18185	8.15372	8.38997	8.4963	8.51659	AT2G24550	0.00486692	8.38915	7.09778	1.29136	2.44759	0	unknown protein; BEST Arabidopsis thaliana protein match is: unknown protein (TAIR:AT4G31510.1); Has 219 Blast hits to 219 proteins in 33 species: Archae - 0; Bacteria - 0; Metazoa - 16; Fungi - 2; Plants - 184; Viruses - 0; Other Eukaryotes - 17 (source: NCBI BLink).
13412951	5.0338	5.23091	5.01533	7.19969	6.34376	5.73783	4.76504	AT2G25735	0.0439213	6.01158	5.09335	0.918235	1.8898	0	unknown protein; Has 31 Blast hits to 31 proteins in 9 species: Archae - 0; Bacteria - 0; Metazoa - 0; Fungi - 0; Plants - 31; Viruses - 0; Other Eukaryotes - 0 (source: NCBI BLink).
13413683	8.60318	8.57656	8.41116	9.68824	9.75383	10.5946	10.2467	AT2G27190	0.00153846	10.0708	8.5303	1.54054	2.90903	purple acid phosphatase 12	purple acid phosphatase 12 (PAP12); FUNCTIONS IN: protein serine/threonine phosphatase activity, acid phosphatase activity; INVOLVED IN: cellular response to phosphate starvation; LOCATED IN: plant-type cell wall; EXPRESSED IN: 24 plant structures; EXPRESSED DURING: 13 growth stages; CONTAINS InterPro DOMAIN/s: Purple acid phosphatase, N-terminal (InterPro:IPR015914), Metallophosphoesterase (Inte…
13414062	8.10414	7.96429	7.93096	8.95202	8.9698	9.01491	9.2989	AT2G28110	0.0168974	9.05891	7.99979	1.05911	2.08365	Exostosin family protein	FRAGILE FIBER 8 (FRA8); CONTAINS InterPro DOMAIN/s: Exostosin-like (InterPro:IPR004263); BEST Arabidopsis thaliana protein match is: FRA8 homolog (TAIR:AT5G22940.1); Has 35333 Blast hits to 34131 proteins in 2444 species: Archae - 798; Bacteria - 22429; Metazoa - 974; Fungi - 991; Plants - 531; Viruses - 0; Other Eukaryotes - 9610 (source: NCBI BLink).
13414309	6.29699	6.19068	6.36367	7.25067	7.61027	7.57418	7.28291	AT2G28780	0.0108123	7.42951	6.28378	1.14573	2.21258	0	unknown protein; INVOLVED IN: biological_process unknown; LOCATED IN: mitochondrion; EXPRESSED IN: inflorescence meristem, root, flower; EXPRESSED DURING: petal differentiation and expansion stage; CONTAINS InterPro DOMAIN/s: Protein of unknown function DUF939, bacterial (InterPro:IPR010343); BEST Arabidopsis thaliana protein match is: unknown protein (TAIR:AT3G09450.1); Has 671 Blast hits to 667…
13414996	6.01917	5.91535	5.96935	7.35691	7.19918	7.59921	7.07076	AT2G30540	0.004125	7.30651	5.96796	1.33856	2.52898	Thioredoxin superfamily protein	Thioredoxin superfamily protein; FUNCTIONS IN: electron carrier activity, protein disulfide oxidoreductase activity; INVOLVED IN: cell redox homeostasis; LOCATED IN: endomembrane system; EXPRESSED IN: 15 plant structures; EXPRESSED DURING: 6 growth stages; CONTAINS InterPro DOMAIN/s: Glutaredoxin-like, plant II (InterPro:IPR011905), Glutaredoxin (InterPro:IPR002109), Thioredoxin fold (InterPro:IP…
13415126	6.94106	7.23892	7.2967	8.07574	8.21335	8.03504	7.93507	AT2G30790	0.0392409	8.0648	7.15889	0.905907	1.87372	photosystem II subunit P-2	photosystem II subunit P-2 (PSBP-2); FUNCTIONS IN: calcium ion binding; INVOLVED IN: photosynthesis; LOCATED IN: in 7 components; EXPRESSED IN: 20 plant structures; EXPRESSED DURING: 11 growth stages; CONTAINS InterPro DOMAIN/s: Photosystem II oxygen evolving complex protein PsbP (InterPro:IPR002683), Mog1/PsbP/DUF1795, alpha/beta/alpha sandwich (InterPro:IPR016124), Mog1/PsbP, alpha/beta/alpha s…
13416009	5.17027	5.11024	5.64677	5.16696	6.24469	7.70759	7.37647	AT2G32830	0.0159951	6.62393	5.30909	1.31484	2.48774	phosphate transporter 1;5	phosphate transporter 1;5 (PHT1;5); FUNCTIONS IN: phosphate transmembrane transporter activity, inorganic phosphate transmembrane transporter activity; INVOLVED IN: transport, phosphate transport, transmembrane transport; LOCATED IN: integral to membrane; EXPRESSED IN: stem, stamen; EXPRESSED DURING: 4 anthesis; CONTAINS InterPro DOMAIN/s: Major facilitator superfamily (InterPro:IPR020846), Gener…
13416704	3.18656	3.04694	2.74446	6.09095	5.45577	7.58899	7.19817	AT2G34202	0	6.58347	2.99265	3.59082	12.0488	MIR399D; miRNA	0
13416786	6.02313	5.96413	5.55217	7.04036	7.1608	7.53298	7.30658	AT2G34490	0.00298578	7.26018	5.84647	1.41371	2.66421	cytochrome P450, family 710, subfamily A, polypeptide 2	cytochrome P450, family 710, subfamily A, polypeptide 2 (CYP710A2); FUNCTIONS IN: C-22 sterol desaturase activity, oxygen binding; INVOLVED IN: oxidation reduction; LOCATED IN: endomembrane system; EXPRESSED IN: 24 plant structures; EXPRESSED DURING: 12 growth stages; CONTAINS InterPro DOMAIN/s: Cytochrome P450 (InterPro:IPR001128), Cytochrome P450, conserved site (InterPro:IPR017972), Cytochrome…
13416924	6.92229	7.32486	7.10973	7.57681	7.75803	8.64561	8.30957	AT2G34720	0.0486726	8.0725	7.11896	0.953546	1.93663	nuclear factor Y, subunit A4	nuclear factor Y, subunit A4 (NF-YA4); CONTAINS InterPro DOMAIN/s: CCAAT-binding transcription factor, subunit B (InterPro:IPR001289), CCAAT-binding factor, conserved site (InterPro:IPR018362); BEST Arabidopsis thaliana protein match is: nuclear factor Y, subunit A7 (TAIR:AT1G30500.2); Has 682 Blast hits to 682 proteins in 159 species: Archae - 0; Bacteria - 0; Metazoa - 143; Fungi - 131; Plants …
13417067	7.30378	7.07623	7.19403	7.94883	8.2434	8.84467	8.67232	AT2G35060	0.00889552	8.4273	7.19135	1.23596	2.35537	K+ uptake permease 11	K+ uptake permease 11 (KUP11); FUNCTIONS IN: potassium ion transmembrane transporter activity; INVOLVED IN: potassium ion transport, pollen development; LOCATED IN: plasma membrane; EXPRESSED IN: 22 plant structures; EXPRESSED DURING: 13 growth stages; CONTAINS InterPro DOMAIN/s: K+ potassium transporter (InterPro:IPR003855), Potassium uptake protein, kup (InterPro:IPR018519); BEST Arabidopsis th…
13417203	7.66522	8.53417	7.98141	9.25025	8.97246	9.09931	8.52559	AT2G35387	0.0482335	8.9619	8.06027	0.901634	1.86818	snoRNA	snoRNA
13417394	6.1797	6.60394	6.65477	7.48641	7.26455	7.50544	7.52205	AT2G35859	0.0317407	7.44461	6.47947	0.965142	1.95226	0	0
13417706	5.99699	6.16441	5.9982	6.95428	7.35365	7.7119	7.72705	AT2G36630	0.00381356	7.43672	6.0532	1.38352	2.60904	Sulfite exporter TauE/SafE family protein	Sulfite exporter TauE/SafE family protein; INVOLVED IN: N-terminal protein myristoylation; LOCATED IN: endomembrane system, integral to membrane; EXPRESSED IN: 22 plant structures; EXPRESSED DURING: 15 growth stages; CONTAINS InterPro DOMAIN/s: Protein of unknown function DUF81 (InterPro:IPR002781); BEST Arabidopsis thaliana protein match is: Sulfite exporter TauE/SafE family protein (TAIR:AT2G25…
13418321	5.48431	4.96314	5.09514	6.34872	6.26332	7.51585	6.76245	AT2G37890	0.00197917	6.72259	5.18086	1.54173	2.91143	Mitochondrial substrate carrier family protein	Mitochondrial substrate carrier family protein; FUNCTIONS IN: binding, transporter activity; INVOLVED IN: transport, mitochondrial transport, transmembrane transport; LOCATED IN: mitochondrial inner membrane, membrane; EXPRESSED IN: 19 plant structures; EXPRESSED DURING: 8 growth stages; CONTAINS InterPro DOMAIN/s: Mitochondrial carrier protein (InterPro:IPR002067), Mitochondrial substrate carrie…
13418625	5.72246	6.47468	5.89758	7.04106	6.97511	7.05667	7.00032	AT2G38640	0.0291887	7.01829	6.03158	0.986712	1.98166	Protein of unknown function (DUF567)	Protein of unknown function (DUF567); CONTAINS InterPro DOMAIN/s: Protein of unknown function DUF567 (InterPro:IPR007612); BEST Arabidopsis thaliana protein match is: Protein of unknown function (DUF567) (TAIR:AT5G41590.1); Has 389 Blast hits to 388 proteins in 15 species: Archae - 0; Bacteria - 0; Metazoa - 0; Fungi - 1; Plants - 388; Viruses - 0; Other Eukaryotes - 0 (source: NCBI BLink).
13418692	7.65059	7.77002	7.66873	8.33381	8.63405	9.46377	9.20994	AT2G38740	0.0117439	8.91039	7.69645	1.21395	2.31972	Haloacid dehalogenase-like hydrolase (HAD) superfamily protein	Haloacid dehalogenase-like hydrolase (HAD) superfamily protein; FUNCTIONS IN: hydrolase activity, catalytic activity; INVOLVED IN: metabolic process; LOCATED IN: plasma membrane; EXPRESSED IN: 25 plant structures; EXPRESSED DURING: 15 growth stages; CONTAINS InterPro DOMAIN/s: Haloacid dehalogenase-like hydrolase (InterPro:IPR005834), Haloacid dehydrogenase/epoxide hydrolase (InterPro:IPR005833),…
13419256	5.62273	5.28791	5.69064	6.9416	6.61399	6.50281	6.8612	AT2G40000	0.00769968	6.7299	5.53376	1.19614	2.29125	ortholog of sugar beet HS1 PRO-1 2	ortholog of sugar beet HS1 PRO-1 2 (HSPRO2); CONTAINS InterPro DOMAIN/s: Hs1pro-1, C-terminal (InterPro:IPR009743), Hs1pro-1, N-terminal (InterPro:IPR009869); BEST Arabidopsis thaliana protein match is: Hs1pro-1 protein (TAIR:AT3G55840.1); Has 71 Blast hits to 71 proteins in 18 species: Archae - 0; Bacteria - 0; Metazoa - 0; Fungi - 0; Plants - 60; Viruses - 0; Other Eukaryotes - 11 (source: NCBI…
13419501	7.20741	7.08836	7.07604	8.05426	8.11009	9.02741	8.87307	AT2G40710	0.00433735	8.51621	7.12394	1.39227	2.62491	Haemolysin-III related integral membrane protein	Haemolysin-III related integral membrane protein; FUNCTIONS IN: molecular_function unknown; INVOLVED IN: biological_process unknown; LOCATED IN: endomembrane system, integral to membrane; EXPRESSED IN: male gametophyte, pollen tube; EXPRESSED DURING: L mature pollen stage, M germinated pollen stage; CONTAINS InterPro DOMAIN/s: Hly-III related (InterPro:IPR004254); BEST Arabidopsis thaliana protei…
13419576	5.18542	4.38029	4.06486	5.7079	5.79431	5.91179	5.90422	AT2G40802	0.00713333	5.82956	4.54352	1.28603	2.43857	0	unknown protein; Has 30201 Blast hits to 17322 proteins in 780 species: Archae - 12; Bacteria - 1396; Metazoa - 17338; Fungi - 3422; Plants - 5037; Viruses - 0; Other Eukaryotes - 2996 (source: NCBI BLink).
13419619	7.58386	7.41977	7.53615	8.31265	8.71519	9.06218	8.99417	AT2G40900	0.00742671	8.77105	7.51326	1.25779	2.39129	nodulin MtN21 /EamA-like transporter family protein	nodulin MtN21 /EamA-like transporter family protein; LOCATED IN: membrane; EXPRESSED IN: 14 plant structures; EXPRESSED DURING: 7 growth stages; CONTAINS InterPro DOMAIN/s: Protein of unknown function DUF6, transmembrane (InterPro:IPR000620); BEST Arabidopsis thaliana protein match is: nodulin MtN21 /EamA-like transporter family protein (TAIR:AT3G56620.1); Has 4454 Blast hits to 4441 proteins in …
13419757	6.43339	6.622	6.28316	7.78587	8.88607	8.94507	8.65094	AT2G41250	0	8.56699	6.44619	2.1208	4.34935	Haloacid dehalogenase-like hydrolase (HAD) superfamily protein	Haloacid dehalogenase-like hydrolase (HAD) superfamily protein; FUNCTIONS IN: hydrolase activity, catalytic activity, phosphoglycolate phosphatase activity; INVOLVED IN: metabolic process; LOCATED IN: mitochondrion; EXPRESSED IN: 24 plant structures; EXPRESSED DURING: 15 growth stages; CONTAINS InterPro DOMAIN/s: Haloacid dehalogenase-like hydrolase (InterPro:IPR005834), Haloacid dehydrogenase/ep…
13419766	4.75566	4.5457	4.73705	5.3327	5.49116	5.67294	5.85039	AT2G41290	0.0442543	5.5868	4.67947	0.907325	1.87556	strictosidine synthase-like 2	strictosidine synthase-like 2 (SSL2); FUNCTIONS IN: strictosidine synthase activity; INVOLVED IN: alkaloid biosynthetic process, biosynthetic process; LOCATED IN: endomembrane system; EXPRESSED IN: 23 plant structures; EXPRESSED DURING: 13 growth stages; CONTAINS InterPro DOMAIN/s: Strictosidine synthase, conserved region (InterPro:IPR018119), Strictosidine synthase (InterPro:IPR004141), Six-blad…
13419791	2.06095	2.51183	2.01402	3.84608	2.80782	3.73507	3.67701	AT2G41415	0.00546429	3.51649	2.1956	1.3209	2.49821	Maternally expressed gene (MEG) family protein	Maternally expressed gene (MEG) family protein; LOCATED IN: endomembrane system; BEST Arabidopsis thaliana protein match is: Maternally expressed gene (MEG) family protein (TAIR:AT1G10747.1); Has 27 Blast hits to 27 proteins in 2 species: Archae - 0; Bacteria - 0; Metazoa - 0; Fungi - 0; Plants - 27; Viruses - 0; Other Eukaryotes - 0 (source: NCBI BLink).
13419828	4.36333	3.85361	4.0936	4.57087	4.97332	5.14949	5.64792	AT2G41480	0.0363085	5.0854	4.10351	0.981884	1.97504	Peroxidase superfamily protein	Peroxidase superfamily protein; FUNCTIONS IN: peroxidase activity, heme binding; INVOLVED IN: oxidation reduction, response to oxidative stress; EXPRESSED IN: root, leaf; EXPRESSED DURING: LP.04 four leaves visible; CONTAINS InterPro DOMAIN/s: Haem peroxidase (InterPro:IPR010255), Plant peroxidase (InterPro:IPR000823), Peroxidases heam-ligand binding site (InterPro:IPR019793), Peroxidase, active …
13420123	6.56299	6.7789	6.67308	7.36957	7.62937	7.63393	7.91748	AT2G41870	0.0316141	7.63759	6.67165	0.965932	1.95332	Remorin family protein	Remorin family protein; CONTAINS InterPro DOMAIN/s: Remorin, C-terminal (InterPro:IPR005516); BEST Arabidopsis thaliana protein match is: Remorin family protein (TAIR:AT3G57540.1); Has 469 Blast hits to 467 proteins in 36 species: Archae - 0; Bacteria - 7; Metazoa - 9; Fungi - 6; Plants - 437; Viruses - 0; Other Eukaryotes - 10 (source: NCBI BLink).
13421010	6.10427	6.00756	5.90395	7.34563	6.9441	7.15645	6.94284	AT2G43920	0.0134805	7.09726	6.00526	1.09199	2.13168	S-adenosyl-L-methionine-dependent methyltransferases superfamily protein	HARMLESS TO OZONE LAYER 2 (HOL2); FUNCTIONS IN: methyltransferase activity, thiopurine S-methyltransferase activity; INVOLVED IN: metabolic process; LOCATED IN: cytoplasm; CONTAINS InterPro DOMAIN/s: Thiopurine S-methyltransferase (InterPro:IPR008854); BEST Arabidopsis thaliana protein match is: HARMLESS TO OZONE LAYER 1 (TAIR:AT2G43910.1); Has 1105 Blast hits to 1103 proteins in 422 species: Arc…
13422161	6.51992	6.67051	6.67244	7.82596	7.20244	7.63723	7.55078	AT2G46770	0.0366041	7.5541	6.62096	0.933146	1.90944	NAC (No Apical Meristem) domain transcriptional regulator superfamily protein	EMBRYO DEFECTIVE 2301 (EMB2301); CONTAINS InterPro DOMAIN/s: No apical meristem (NAM) protein (InterPro:IPR003441); BEST Arabidopsis thaliana protein match is: NAC domain protein 66 (TAIR:AT3G61910.1); Has 2975 Blast hits to 2968 proteins in 76 species: Archae - 0; Bacteria - 0; Metazoa - 2; Fungi - 0; Plants - 2973; Viruses - 0; Other Eukaryotes - 0 (source: NCBI BLink).
13422170	1.7693	1.82806	2.72859	2.98812	3.57473	6.04862	3.80647	AT2G46880	0.000583942	4.10448	2.10865	1.99583	3.98847	purple acid phosphatase 14	purple acid phosphatase 14 (PAP14); FUNCTIONS IN: protein serine/threonine phosphatase activity, acid phosphatase activity; LOCATED IN: endomembrane system; EXPRESSED IN: leaf whorl, sepal, flower; EXPRESSED DURING: petal differentiation and expansion stage; CONTAINS InterPro DOMAIN/s: Metallophosphoesterase (InterPro:IPR004843), Phosphoesterase At2g46880 (InterPro:IPR011230); BEST Arabidopsis th…
13423886	7.3525	6.89171	6.91409	8.19005	8.10269	9.49042	9.03412	AT3G03790	0.00150289	8.70432	7.05276	1.65156	3.14172	ankyrin repeat family protein / regulator of chromosome condensation (RCC1) family protein	ankyrin repeat family protein / regulator of chromosome condensation (RCC1) family protein; CONTAINS InterPro DOMAIN/s: Regulator of chromosome condensation/beta-lactamase-inhibitor protein II (InterPro:IPR009091), Regulator of chromosome condensation, RCC1 (InterPro:IPR000408), Ankyrin repeat-containing domain (InterPro:IPR020683), Ankyrin repeat (InterPro:IPR002110); BEST Arabidopsis thaliana p…
13424108	2.29059	3.10808	2.72569	4.61283	3.99518	4.80024	3.97754	AT3G04420	0.000903226	4.34645	2.70812	1.63833	3.11305	NAC domain containing protein 48	NAC domain containing protein 48 (NAC048); FUNCTIONS IN: sequence-specific DNA binding transcription factor activity; INVOLVED IN: multicellular organismal development, regulation of transcription; LOCATED IN: cellular_component unknown; EXPRESSED IN: stem; CONTAINS InterPro DOMAIN/s: No apical meristem (NAM) protein (InterPro:IPR003441); BEST Arabidopsis thaliana protein match is: NAC domain con…
13424183	4.23308	4.2161	4.05168	6.88168	6.84535	8.3944	7.77129	AT3G04530	0	7.47318	4.16695	3.30623	9.89176	phosphoenolpyruvate carboxylase kinase 2	phosphoenolpyruvate carboxylase kinase 2 (PPCK2); CONTAINS InterPro DOMAIN/s: Protein kinase, ATP binding site (InterPro:IPR017441), Serine/threonine-protein kinase domain (InterPro:IPR002290), Serine/threonine-protein kinase-like domain (InterPro:IPR017442), Protein kinase-like domain (InterPro:IPR011009), Serine/threonine-protein kinase, active site (InterPro:IPR008271), Protein kinase, catalyt…
13424748	6.91341	6.75849	6.7883	9.71386	9.79747	10.7903	10.3547	AT3G05630	0	10.1641	6.82007	3.34404	10.1544	phospholipase D P2	phospholipase D P2 (PLDP2); FUNCTIONS IN: phospholipase D activity; INVOLVED IN: in 7 processes; LOCATED IN: vacuole; EXPRESSED IN: 14 plant structures; EXPRESSED DURING: 4 anthesis; CONTAINS InterPro DOMAIN/s: Phospholipase D, eukaryota (InterPro:IPR016555), Phospholipase D (InterPro:IPR015679), Phospholipase D/Transphosphatidylase (InterPro:IPR001736), Pleckstrin homology (InterPro:IPR001849); …
13425273	4.57231	5.74648	4.98552	6.50264	6.00375	6.0961	5.61894	AT3G06895	0.0402632	6.05536	5.10144	0.953923	1.93713	0	unknown protein; Has 2 Blast hits to 2 proteins in 1 species: Archae - 0; Bacteria - 0; Metazoa - 0; Fungi - 0; Plants - 2; Viruses - 0; Other Eukaryotes - 0 (source: NCBI BLink).
13425411	4.55038	4.60519	4.69691	5.15298	5.19126	6.02558	5.86643	AT3G07350	0.0486053	5.55906	4.61749	0.941569	1.92062	Protein of unknown function (DUF506)	Protein of unknown function (DUF506) ; CONTAINS InterPro DOMAIN/s: Protein of unknown function DUF506, plant (InterPro:IPR006502); BEST Arabidopsis thaliana protein match is: Protein of unknown function (DUF506) (TAIR:AT3G25240.1); Has 393 Blast hits to 390 proteins in 24 species: Archae - 0; Bacteria - 0; Metazoa - 0; Fungi - 0; Plants - 391; Viruses - 0; Other Eukaryotes - 2 (source: NCBI BLink…
13426022	4.33016	4.6926	4.32401	7.11467	6.82444	7.85868	7.75349	AT3G09285	0	7.38782	4.44892	2.9389	7.66824	0	0
13426024	2.81525	2.645	1.89775	4.60957	4.41	5.7087	5.14947	AT3G09290	0	4.96943	2.45267	2.51677	5.72298	telomerase activator1	telomerase activator1 (TAC1); FUNCTIONS IN: transcription activator activity, zinc ion binding, sequence-specific DNA binding transcription factor activity, nucleic acid binding; INVOLVED IN: regulation of transcription; LOCATED IN: intracellular; CONTAINS InterPro DOMAIN/s: Zinc finger, C2H2-like (InterPro:IPR015880), Zinc finger, C2H2-type (InterPro:IPR007087); BEST Arabidopsis thaliana protein…
13426086	4.67098	4.38307	3.98724	5.82829	6.74649	6.94095	7.58099	AT3G09450	0	6.77418	4.3471	2.42708	5.37805	0	CONTAINS InterPro DOMAIN/s: Fusaric acid resistance protein, conserved region (InterPro:IPR006726); BEST Arabidopsis thaliana protein match is: unknown protein (TAIR:AT2G28780.1); Has 503 Blast hits to 494 proteins in 215 species: Archae - 0; Bacteria - 423; Metazoa - 0; Fungi - 0; Plants - 65; Viruses - 0; Other Eukaryotes - 15 (source: NCBI BLink).
13426114	6.33327	6.18391	6.17431	6.4441	7.47254	7.94029	8.01472	AT3G09600	0.0136176	7.46791	6.23049	1.23742	2.35776	Homeodomain-like superfamily protein	Homeodomain-like superfamily protein; FUNCTIONS IN: DNA binding, sequence-specific DNA binding transcription factor activity; INVOLVED IN: in 9 processes; LOCATED IN: chloroplast; EXPRESSED IN: 22 plant structures; EXPRESSED DURING: 13 growth stages; CONTAINS InterPro DOMAIN/s: SANT, DNA-binding (InterPro:IPR001005), Homeodomain-like (InterPro:IPR009057), Myb, DNA-binding (InterPro:IPR014778), HT…
13426256	2.45891	2.56878	3.21279	6.82334	7.67396	9.58759	7.85027	AT3G09922	0	7.98379	2.74683	5.23697	37.7124	induced by phosphate starvation1	INDUCED BY PHOSPHATE STARVATION1 (IPS1); Has 0 Blast hits to 0 proteins in 0 species (source: NCBI BLink).
13426406	7.6426	7.58426	7.68232	9.21943	8.89605	9.01635	9.32468	AT3G10340	0.00157303	9.11413	7.63639	1.47773	2.78511	phenylalanine ammonia-lyase 4	phenylalanine ammonia-lyase 4 (PAL4); FUNCTIONS IN: ammonia-lyase activity, catalytic activity; INVOLVED IN: L-phenylalanine catabolic process, biosynthetic process; LOCATED IN: cytoplasm; EXPRESSED IN: 15 plant structures; EXPRESSED DURING: 4 anthesis, C globular stage, petal differentiation and expansion stage; CONTAINS InterPro DOMAIN/s: Phenylalanine/histidine ammonia-lyase (InterPro:IPR00110…
13426446	8.41143	8.2861	8.26992	9.53007	9.62643	10.2808	10.306	AT3G10420	0.000880503	9.93583	8.32248	1.61334	3.0596	P-loop containing nucleoside triphosphate hydrolases superfamily protein	P-loop containing nucleoside triphosphate hydrolases superfamily protein; FUNCTIONS IN: nucleoside-triphosphatase activity, nucleotide binding; LOCATED IN: chloroplast; EXPRESSED IN: 20 plant structures; EXPRESSED DURING: 12 growth stages; CONTAINS InterPro DOMAIN/s: ATPase, AAA+ type, core (InterPro:IPR003593); BEST Arabidopsis thaliana protein match is: P-loop containing nucleoside triphosphate…
13426729	3.89648	3.91893	3.88831	4.89972	4.8452	4.61388	4.89041	AT3G11110	0.0366038	4.8123	3.90124	0.911062	1.88043	RING/U-box superfamily protein	RING/U-box superfamily protein; FUNCTIONS IN: zinc ion binding; EXPRESSED IN: stem, cotyledon, leaf whorl, leaf, stamen; EXPRESSED DURING: LP.06 six leaves visible, LP.04 four leaves visible, LP.10 ten leaves visible, petal differentiation and expansion stage, LP.08 eight leaves visible; CONTAINS InterPro DOMAIN/s: Zinc finger, RING-type (InterPro:IPR001841), Zinc finger, C3HC4 RING-type (InterPr…
13426943	6.70441	6.49849	6.57937	7.78425	8.0029	8.30474	8.22739	AT3G11690	0.00177419	8.07982	6.59409	1.48573	2.80059	0	unknown protein; FUNCTIONS IN: molecular_function unknown; INVOLVED IN: biological_process unknown; LOCATED IN: chloroplast; EXPRESSED IN: 24 plant structures; EXPRESSED DURING: 15 growth stages; BEST Arabidopsis thaliana protein match is: unknown protein (TAIR:AT5G06380.1); Has 84 Blast hits to 84 proteins in 12 species: Archae - 0; Bacteria - 0; Metazoa - 0; Fungi - 0; Plants - 84; Viruses - 0;…
13427052	4.86896	4.56877	4.74287	7.01312	6.43974	6.1465	6.04301	AT3G11980	0.00056	6.41059	4.72687	1.68372	3.21256	Jojoba acyl CoA reductase-related male sterility protein	MALE STERILITY 2 (MS2); FUNCTIONS IN: fatty-acyl-CoA reductase (alcohol-forming) activity, oxidoreductase activity, acting on the CH-CH group of donors, NAD or NADP as acceptor; INVOLVED IN: microsporogenesis, pollen exine formation; LOCATED IN: chloroplast; EXPRESSED IN: leaf whorl, sepal, flower; EXPRESSED DURING: petal differentiation and expansion stage; CONTAINS InterPro DOMAIN/s: Male steri…
13427204	8.62247	8.30189	8.63889	9.62275	10.1898	10.5007	10.5565	AT3G12320	0.000606061	10.2174	8.52109	1.69634	3.24079	0	unknown protein; BEST Arabidopsis thaliana protein match is: unknown protein (TAIR:AT5G06980.4); Has 102 Blast hits to 102 proteins in 16 species: Archae - 0; Bacteria - 0; Metazoa - 0; Fungi - 0; Plants - 98; Viruses - 0; Other Eukaryotes - 4 (source: NCBI BLink).
13427246	5.23424	5.19804	5.09327	6.00712	5.89866	7.95724	7.36845	AT3G12502	0.0036	6.80787	5.17518	1.63268	3.10089	other RNA	0
13428060	6.48923	6.58643	6.41281	7.26465	7.66705	7.05215	7.46648	AT3G14340	0.0490469	7.36258	6.49616	0.866426	1.82314	0	unknown protein; Has 1 Blast hits to 1 proteins in 1 species: Archae - 0; Bacteria - 0; Metazoa - 0; Fungi - 0; Plants - 1; Viruses - 0; Other Eukaryotes - 0 (source: NCBI BLink).
13428272	3.73685	3.75457	3.49837	7.10325	7.45129	7.08293	7.5261	AT3G14790	0	7.29089	3.66326	3.62763	12.3602	rhamnose biosynthesis 3	rhamnose biosynthesis 3 (RHM3); CONTAINS InterPro DOMAIN/s: NAD-dependent epimerase/dehydratase (InterPro:IPR001509), NAD(P)-binding domain (InterPro:IPR016040), dTDP-4-dehydrorhamnose reductase (InterPro:IPR005913); BEST Arabidopsis thaliana protein match is: NAD-dependent epimerase/dehydratase family protein (TAIR:AT1G53500.1); Has 53605 Blast hits to 53390 proteins in 3033 species: Archae - 94…
13428988	5.76896	5.85333	5.49463	6.29341	6.90287	6.74975	7.1341	AT3G16175	0.0199113	6.77003	5.70564	1.06439	2.09129	Thioesterase superfamily protein	Thioesterase superfamily protein; CONTAINS InterPro DOMAIN/s: Thioesterase superfamily (InterPro:IPR006683); BEST Arabidopsis thaliana protein match is: Thioesterase superfamily protein (TAIR:AT1G52191.1); Has 298 Blast hits to 297 proteins in 61 species: Archae - 0; Bacteria - 6; Metazoa - 132; Fungi - 4; Plants - 150; Viruses - 0; Other Eukaryotes - 6 (source: NCBI BLink).
13429098	4.22767	4.97557	4.29578	5.84731	6.12108	6.09274	6.60179	AT3G16360	0.000652174	6.16573	4.49967	1.66606	3.17346	HPT phosphotransmitter 4	HPT phosphotransmitter 4 (AHP4); CONTAINS InterPro DOMAIN/s: Signal transduction histidine kinase, phosphotransfer (Hpt) domain (InterPro:IPR008207); BEST Arabidopsis thaliana protein match is: histidine-containing phosphotransmitter 2 (TAIR:AT3G29350.1); Has 335 Blast hits to 334 proteins in 65 species: Archae - 0; Bacteria - 41; Metazoa - 0; Fungi - 26; Plants - 266; Viruses - 0; Other Eukaryot…
13429390	5.59604	5.99393	5.66545	6.72287	7.06146	6.65346	6.99196	AT3G17070	0.0131675	6.85744	5.7518	1.10563	2.15193	Peroxidase family protein	Peroxidase family protein; FUNCTIONS IN: peroxidase activity, heme binding; INVOLVED IN: response to oxidative stress, oxidation reduction; LOCATED IN: endomembrane system; EXPRESSED IN: guard cell; CONTAINS InterPro DOMAIN/s: Haem peroxidase (InterPro:IPR010255), Plant peroxidase (InterPro:IPR000823), Haem peroxidase, plant/fungal/bacterial (InterPro:IPR002016); BEST Arabidopsis thaliana protein…
13429716	9.37661	9.1531	9.15561	11.4015	11.3386	12.1023	12.0038	AT3G17790	0	11.7115	9.22844	2.4831	5.59099	purple acid phosphatase 17	purple acid phosphatase 17 (PAP17); CONTAINS InterPro DOMAIN/s: Metallophosphoesterase (InterPro:IPR004843); BEST Arabidopsis thaliana protein match is: purple acid phosphatase 3 (TAIR:AT1G14700.1); Has 1229 Blast hits to 1218 proteins in 312 species: Archae - 4; Bacteria - 345; Metazoa - 336; Fungi - 8; Plants - 191; Viruses - 0; Other Eukaryotes - 345 (source: NCBI BLink).
13430792	6.83934	6.29854	6.52663	7.40231	7.71989	8.64116	8.4917	AT3G19970	0.00280193	8.06376	6.55484	1.50893	2.84598	alpha/beta-Hydrolases superfamily protein	alpha/beta-Hydrolases superfamily protein; CONTAINS InterPro DOMAIN/s: Protein of unknown function DUF829, transmembrane 53 (InterPro:IPR008547); BEST Arabidopsis thaliana protein match is: alpha/beta-Hydrolases superfamily protein (TAIR:AT2G18245.1); Has 401 Blast hits to 400 proteins in 106 species: Archae - 0; Bacteria - 0; Metazoa - 180; Fungi - 77; Plants - 116; Viruses - 0; Other Eukaryotes…
13431841	7.00022	7.58402	7.02186	8.66901	8.09061	7.94964	8.48944	AT3G22415	0.015	8.29967	7.20204	1.09764	2.14004	0	unknown protein; Has 35333 Blast hits to 34131 proteins in 2444 species: Archae - 798; Bacteria - 22429; Metazoa - 974; Fungi - 991; Plants - 531; Viruses - 0; Other Eukaryotes - 9610 (source: NCBI BLink).
13431920	3.51836	3.66335	3.77471	4.38219	5.24662	5.03548	5.38508	AT3G22620	0.00463035	5.01234	3.65214	1.3602	2.56722	Bifunctional inhibitor/lipid-transfer protein/seed storage 2S albumin superfamily protein	Bifunctional inhibitor/lipid-transfer protein/seed storage 2S albumin superfamily protein; FUNCTIONS IN: lipid binding; INVOLVED IN: lipid transport; LOCATED IN: chloroplast envelope; EXPRESSED IN: 9 plant structures; EXPRESSED DURING: 4 anthesis, C globular stage, petal differentiation and expansion stage; CONTAINS InterPro DOMAIN/s: Bifunctional inhibitor/plant lipid transfer protein/seed stora…
13432555	2.3862	2.51743	2.20034	3.20154	3.30892	4.51298	3.60176	AT3G23870	0.00813084	3.6563	2.36799	1.28831	2.44242	Protein of unknown function (DUF803)	Protein of unknown function (DUF803); CONTAINS InterPro DOMAIN/s: Protein of unknown function DUF803 (InterPro:IPR008521); BEST Arabidopsis thaliana protein match is: Protein of unknown function (DUF803) (TAIR:AT4G13800.1); Has 1388 Blast hits to 1369 proteins in 245 species: Archae - 2; Bacteria - 146; Metazoa - 422; Fungi - 370; Plants - 270; Viruses - 0; Other Eukaryotes - 178 (source: NCBI BL…
13433000	7.31995	7.09972	7.35045	8.39377	8.5741	8.29457	8.49877	AT3G25190	0.00780952	8.4403	7.2567	1.1836	2.27143	Vacuolar iron transporter (VIT) family protein	Vacuolar iron transporter (VIT) family protein; CONTAINS InterPro DOMAIN/s: Protein of unknown function DUF125, transmembrane (InterPro:IPR008217); BEST Arabidopsis thaliana protein match is: Vacuolar iron transporter (VIT) family protein (TAIR:AT3G43660.1); Has 1809 Blast hits to 1804 proteins in 621 species: Archae - 86; Bacteria - 1207; Metazoa - 0; Fungi - 93; Plants - 206; Viruses - 0; Other…
13433040	4.34443	4.70631	4.55519	7.15029	7.35081	9.10713	8.16958	AT3G25240	0	7.94445	4.53531	3.40914	10.6232	Protein of unknown function (DUF506)	Protein of unknown function (DUF506) ; CONTAINS InterPro DOMAIN/s: Protein of unknown function DUF506, plant (InterPro:IPR006502); BEST Arabidopsis thaliana protein match is: Protein of unknown function (DUF506) (TAIR:AT3G07350.1); Has 379 Blast hits to 377 proteins in 24 species: Archae - 0; Bacteria - 0; Metazoa - 0; Fungi - 0; Plants - 377; Viruses - 0; Other Eukaryotes - 2 (source: NCBI BLink…
13433243	3.9134	3.81154	3.5957	5.59773	5.68523	6.77541	6.211	AT3G25760	0	6.06734	3.77355	2.2938	4.90344	allene oxide cyclase 1	allene oxide cyclase 1 (AOC1); FUNCTIONS IN: allene-oxide cyclase activity; INVOLVED IN: response to desiccation, response to water deprivation, jasmonic acid biosynthetic process, peptidyl-cysteine S-nitrosylation; LOCATED IN: chloroplast thylakoid membrane, chloroplast, chloroplast envelope; EXPRESSED IN: pollen tube; EXPRESSED DURING: 4 leaf senescence stage; CONTAINS InterPro DOMAIN/s: Allene…
13433520	5.46107	5.51105	5.4979	6.18888	6.25488	6.61896	6.66675	AT3G26440	0.0377647	6.43237	5.49001	0.94236	1.92167	Protein of unknown function (DUF707)	Protein of unknown function (DUF707); CONTAINS InterPro DOMAIN/s: Protein of unknown function DUF707 (InterPro:IPR007877); BEST Arabidopsis thaliana protein match is: Protein of unknown function (DUF707) (TAIR:AT1G13000.2); Has 327 Blast hits to 326 proteins in 27 species: Archae - 0; Bacteria - 15; Metazoa - 0; Fungi - 0; Plants - 307; Viruses - 0; Other Eukaryotes - 5 (source: NCBI BLink).
13433568	2.506	2.7435	2.93589	3.25684	4.35974	4.39813	3.83866	AT3G26610	0.0101989	3.96334	2.72846	1.23488	2.35362	Pectin lyase-like superfamily protein	Pectin lyase-like superfamily protein; FUNCTIONS IN: polygalacturonase activity; INVOLVED IN: carbohydrate metabolic process; LOCATED IN: endomembrane system; EXPRESSED IN: root; CONTAINS InterPro DOMAIN/s: Pectin lyase fold/virulence factor (InterPro:IPR011050), Glycoside hydrolase, family 28 (InterPro:IPR000743), Pectin lyase fold (InterPro:IPR012334), Parallel beta-helix repeat (InterPro:IPR00…
13433810	5.76778	5.42973	5.6123	6.39764	6.30449	6.74293	6.87354	AT3G27170	0.0323218	6.57965	5.60327	0.976382	1.96753	chloride channel B	chloride channel B (CLC-B); FUNCTIONS IN: nitrate:hydrogen symporter activity, anion channel activity, voltage-gated chloride channel activity; INVOLVED IN: chloride transport, transmembrane transport; LOCATED IN: plant-type vacuole membrane, intracellular; EXPRESSED IN: 13 plant structures; EXPRESSED DURING: 8 growth stages; CONTAINS InterPro DOMAIN/s: Chloride channel, core (InterPro:IPR014743)…
13434313	4.70907	4.26366	4.76823	5.78961	5.17266	5.70582	5.6405	AT3G28530	0.0271598	5.57715	4.58032	0.996828	1.99561	UDP-glucose 4-epimerases	UDP-glucose 4-epimerases; FUNCTIONS IN: UDP-glucose 4-epimerase activity; INVOLVED IN: galactose metabolic process; LOCATED IN: cellular_component unknown; EXPRESSED IN: guard cell; CONTAINS InterPro DOMAIN/s: UDP-glucose 4-epimerase (InterPro:IPR005886); BEST Arabidopsis thaliana protein match is: UDP-D-glucose/UDP-D-galactose 4-epimerase 2 (TAIR:AT4G23920.1); Has 52 Blast hits to 52 proteins in…
13435857	5.01305	5.35481	4.96584	7.76512	7.22177	6.71812	7.24603	AT3G45710	0	7.23776	5.11123	2.12653	4.36666	Major facilitator superfamily protein	Major facilitator superfamily protein; FUNCTIONS IN: transporter activity; INVOLVED IN: oligopeptide transport; LOCATED IN: membrane; EXPRESSED IN: root; CONTAINS InterPro DOMAIN/s: PTR2 family proton/oligopeptide symporter, conserved site (InterPro:IPR018456), Oligopeptide transporter (InterPro:IPR000109), Major facilitator superfamily, general substrate transporter (InterPro:IPR016196); BEST Ar…
13435869	5.17329	5.79101	5.01502	6.47544	6.18609	6.08179	6.5491	AT3G45730	0.0276117	6.32311	5.32644	0.996669	1.99539	0	unknown protein; Has 3 Blast hits to 3 proteins in 1 species: Archae - 0; Bacteria - 0; Metazoa - 0; Fungi - 0; Plants - 3; Viruses - 0; Other Eukaryotes - 0 (source: NCBI BLink).
13435953	5.29941	5.55095	5.51411	5.90857	7.07267	6.89063	5.7903	AT3G45970	0.0487149	6.41554	5.45482	0.96072	1.94628	expansin-like A1	expansin-like A1 (EXLA1); INVOLVED IN: unidimensional cell growth, plant-type cell wall loosening; LOCATED IN: cell wall, plant-type cell wall; EXPRESSED IN: 20 plant structures; EXPRESSED DURING: 10 growth stages; CONTAINS InterPro DOMAIN/s: Barwin-related endoglucanase (InterPro:IPR009009), Pollen allergen, N-terminal (InterPro:IPR014734), Rare lipoprotein A (InterPro:IPR005132), Expansin/Lol p…
13436941	2.25867	2.91419	2.39573	2.83249	4.19396	7.23054	5.55778	AT3G48346	8.92857e-05	4.95369	2.52287	2.43083	5.39203	0	unknown protein; Has 30201 Blast hits to 17322 proteins in 780 species: Archae - 12; Bacteria - 1396; Metazoa - 17338; Fungi - 3422; Plants - 5037; Viruses - 0; Other Eukaryotes - 2996 (source: NCBI BLink).
13437070	4.76088	4.3438	4.06965	5.19995	5.26971	5.42937	5.50704	AT3G48580	0.0348925	5.35152	4.39145	0.960073	1.94541	xyloglucan endotransglucosylase/hydrolase 11	xyloglucan endotransglucosylase/hydrolase 11 (XTH11); FUNCTIONS IN: hydrolase activity, acting on glycosyl bonds, hydrolase activity, hydrolyzing O-glycosyl compounds, xyloglucan:xyloglucosyl transferase activity; INVOLVED IN: carbohydrate metabolic process, cellular glucan metabolic process; LOCATED IN: endomembrane system, apoplast, cell wall; EXPRESSED IN: embryo, pedicel, flower, carpel; EXPR…
13437868	2.87767	3.32393	3.00491	5.10103	4.40771	3.9602	4.35709	AT3G50970	0.00306604	4.45651	3.06884	1.38767	2.61656	dehydrin family protein	LOW TEMPERATURE-INDUCED 30 (LTI30); CONTAINS InterPro DOMAIN/s: Dehydrin (InterPro:IPR000167); BEST Arabidopsis thaliana protein match is: dehydrin xero 1 (TAIR:AT3G50980.1); Has 2604 Blast hits to 1055 proteins in 149 species: Archae - 0; Bacteria - 4; Metazoa - 72; Fungi - 7; Plants - 2511; Viruses - 0; Other Eukaryotes - 10 (source: NCBI BLink).
13438257	8.8528	8.90021	9.00488	10.0317	10.5178	11.0535	10.8642	AT3G51860	0.000588235	10.6168	8.9193	1.69752	3.24343	cation exchanger 3	cation exchanger 3 (CAX3); CONTAINS InterPro DOMAIN/s: Sodium/calcium exchanger membrane region (InterPro:IPR004837), Calcium/proton exchanger superfamily (InterPro:IPR004798), Calcium/proton exchanger (InterPro:IPR004713); BEST Arabidopsis thaliana protein match is: cation exchanger 1 (TAIR:AT2G38170.1); Has 3567 Blast hits to 3405 proteins in 1022 species: Archae - 24; Bacteria - 2167; Metazoa …
13438650	7.89087	8.33926	8.00394	9.08164	8.95286	9.49741	9.42891	AT3G52800	0.0117663	9.2402	8.07802	1.16218	2.23795	A20/AN1-like zinc finger family protein	A20/AN1-like zinc finger family protein; FUNCTIONS IN: DNA binding, zinc ion binding; INVOLVED IN: response to chitin; LOCATED IN: cellular_component unknown; EXPRESSED IN: 23 plant structures; EXPRESSED DURING: 15 growth stages; CONTAINS InterPro DOMAIN/s: Zinc finger, AN1-type (InterPro:IPR000058), Zinc finger, A20-type (InterPro:IPR002653); BEST Arabidopsis thaliana protein match is: A20/AN1-l…
13438926	7.39877	6.76075	6.93528	7.611	7.71852	8.29701	8.41408	AT3G53400	0.038595	8.01015	7.0316	0.978551	1.97049	0	BEST Arabidopsis thaliana protein match is: conserved peptide upstream open reading frame 47 (TAIR:AT5G03190.1); Has 285 Blast hits to 285 proteins in 23 species: Archae - 0; Bacteria - 0; Metazoa - 1; Fungi - 0; Plants - 279; Viruses - 0; Other Eukaryotes - 5 (source: NCBI BLink).
13439012	9.93324	9.72469	9.93615	10.5622	10.681	11.4363	11.3103	AT3G53620	0.0166828	10.9974	9.86469	1.13274	2.19275	pyrophosphorylase 4	pyrophosphorylase 4 (PPa4); FUNCTIONS IN: inorganic diphosphatase activity; INVOLVED IN: response to cadmium ion, metabolic process; LOCATED IN: membrane, cytoplasm; EXPRESSED IN: 24 plant structures; EXPRESSED DURING: 13 growth stages; CONTAINS InterPro DOMAIN/s: Inorganic pyrophosphatase (InterPro:IPR008162); BEST Arabidopsis thaliana protein match is: pyrophosphorylase 1 (TAIR:AT1G01050.1); Ha…
13440012	7.64791	7.5419	7.27537	8.63594	8.31319	8.44577	8.43428	AT3G55880	0.0273294	8.4573	7.48839	0.968904	1.95735	Alpha/beta hydrolase related protein	sulphate utilization efficiency 4 (SUE4); BEST Arabidopsis thaliana protein match is: Alpha/beta hydrolase related protein (TAIR:AT2G40095.1); Has 87 Blast hits to 87 proteins in 13 species: Archae - 0; Bacteria - 0; Metazoa - 0; Fungi - 0; Plants - 87; Viruses - 0; Other Eukaryotes - 0 (source: NCBI BLink).
13440433	3.59664	4.31688	4.04505	5.66907	6.08899	7.72123	6.61223	AT3G57157	0	6.52288	3.98619	2.53669	5.80256	other RNA	0
13441085	6.14886	5.73038	6.06992	7.00399	7.01824	7.65296	7.49601	AT3G58900	0.0055036	7.2928	5.98305	1.30975	2.47899	F-box/RNI-like superfamily protein	F-box/RNI-like superfamily protein; INVOLVED IN: biological_process unknown; LOCATED IN: endomembrane system; CONTAINS InterPro DOMAIN/s: F-box domain, cyclin-like (InterPro:IPR001810), F-box domain, Skp2-like (InterPro:IPR022364); BEST Arabidopsis thaliana protein match is: F-box/RNI-like superfamily protein (TAIR:AT3G58860.1); Has 1949 Blast hits to 1913 proteins in 30 species: Archae - 0; Bact…
13441091	5.7476	5.5116	5.43978	6.64561	6.4883	7.39552	6.69935	AT3G58900	0.0085061	6.8072	5.56632	1.24087	2.36341	F-box/RNI-like superfamily protein	F-box/RNI-like superfamily protein; INVOLVED IN: biological_process unknown; LOCATED IN: endomembrane system; CONTAINS InterPro DOMAIN/s: F-box domain, cyclin-like (InterPro:IPR001810), F-box domain, Skp2-like (InterPro:IPR022364); BEST Arabidopsis thaliana protein match is: F-box/RNI-like superfamily protein (TAIR:AT3G58860.1); Has 1949 Blast hits to 1913 proteins in 30 species: Archae - 0; Bact…
13441259	8.74719	8.61594	8.60837	9.61553	9.38672	9.88731	9.59123	AT3G59300	0.0317127	9.6202	8.65717	0.963031	1.9494	Pentatricopeptide repeat (PPR) superfamily protein	Pentatricopeptide repeat (PPR) superfamily protein; FUNCTIONS IN: molecular_function unknown; INVOLVED IN: biological_process unknown; LOCATED IN: chloroplast; EXPRESSED IN: 23 plant structures; EXPRESSED DURING: 15 growth stages; BEST Arabidopsis thaliana protein match is: Pentatricopeptide repeat (PPR) superfamily protein (TAIR:AT5G24060.1); Has 75 Blast hits to 73 proteins in 16 species: Archa…
13442051	7.08895	6.97345	7.24563	9.02099	9.03677	8.51466	8.43048	AT3G61060	0.000555556	8.75072	7.10268	1.64805	3.13409	phloem protein 2-A13	phloem protein 2-A13 (PP2-A13); FUNCTIONS IN: carbohydrate binding; INVOLVED IN: N-terminal protein myristoylation, response to wounding; EXPRESSED IN: 24 plant structures; EXPRESSED DURING: 15 growth stages; CONTAINS InterPro DOMAIN/s: F-box domain, cyclin-like (InterPro:IPR001810), F-box domain, Skp2-like (InterPro:IPR022364); BEST Arabidopsis thaliana protein match is: phloem protein 2-A12 (TA…
13442223	4.18436	3.97669	4.08091	7.48914	7.478	9.07614	8.66695	AT3G61410	0	8.17756	4.08065	4.0969	17.1116	0	BEST Arabidopsis thaliana protein match is: U-box domain-containing protein kinase family protein (TAIR:AT2G45910.1); Has 232 Blast hits to 229 proteins in 13 species: Archae - 0; Bacteria - 0; Metazoa - 13; Fungi - 0; Plants - 218; Viruses - 0; Other Eukaryotes - 1 (source: NCBI BLink).
13442232	5.73247	6.06486	5.84861	6.7702	6.78253	6.89199	6.72844	AT3G61430	0.0397858	6.79329	5.88198	0.91131	1.88075	plasma membrane intrinsic protein 1A	plasma membrane intrinsic protein 1A (PIP1A); FUNCTIONS IN: water channel activity; INVOLVED IN: response to water deprivation, response to salt stress, transport, water transport; LOCATED IN: mitochondrion, plasma membrane, vacuole, membrane, chloroplast envelope; EXPRESSED IN: 23 plant structures; EXPRESSED DURING: 14 growth stages; CONTAINS InterPro DOMAIN/s: Major intrinsic protein, conserved…
13442415	7.33928	7.24385	7.34026	8.16958	8.14453	8.56071	8.55207	AT3G61770	0.0203956	8.35672	7.30779	1.04893	2.06899	Acid phosphatase/vanadium-dependent haloperoxidase-related protein	Acid phosphatase/vanadium-dependent haloperoxidase-related protein; FUNCTIONS IN: molecular_function unknown; INVOLVED IN: biological_process unknown; LOCATED IN: chloroplast; EXPRESSED IN: 22 plant structures; EXPRESSED DURING: 13 growth stages; CONTAINS InterPro DOMAIN/s: Acid phosphatase/vanadium-dependent haloperoxidase related (InterPro:IPR003832); BEST Arabidopsis thaliana protein match is:…
13442851	3.67812	4.24468	3.91043	5.21461	4.8322	5.1622	5.62693	AT3G63095	0.00685811	5.20898	3.94441	1.26457	2.40256	Tetratricopeptide repeat (TPR)-like superfamily protein	Tetratricopeptide repeat (TPR)-like superfamily protein; CONTAINS InterPro DOMAIN/s: Plant lipid transfer protein/seed storage/trypsin-alpha amylase inhibitor (InterPro:IPR003612); Has 80052 Blast hits to 23701 proteins in 1517 species: Archae - 357; Bacteria - 20846; Metazoa - 15827; Fungi - 6834; Plants - 3473; Viruses - 635; Other Eukaryotes - 32080 (source: NCBI BLink).
13443014	7.8735	7.85653	7.9291	8.3504	8.82602	8.92421	9.1374	AT3G01060	0.0437242	8.80951	7.88637	0.923133	1.89623	0	unknown protein; Has 640 Blast hits to 638 proteins in 201 species: Archae - 0; Bacteria - 293; Metazoa - 0; Fungi - 71; Plants - 72; Viruses - 0; Other Eukaryotes - 204 (source: NCBI BLink).
13443125	3.1261	2.31044	2.86752	4.04705	4.23337	3.88923	3.75801	AT3G01260	0.00782334	3.98192	2.76802	1.2139	2.31963	Galactose mutarotase-like superfamily protein	Galactose mutarotase-like superfamily protein; FUNCTIONS IN: carbohydrate binding, isomerase activity, aldose 1-epimerase activity, catalytic activity; INVOLVED IN: galactose metabolic process, hexose metabolic process, carbohydrate metabolic process; LOCATED IN: endomembrane system; EXPRESSED IN: root; CONTAINS InterPro DOMAIN/s: Aldose 1-epimerase (InterPro:IPR008183), Glycoside hydrolase-type …
13443480	7.14997	7.51024	7.26386	8.21952	8.25976	9.07715	8.54986	AT3G01970	0.00968023	8.52657	7.30803	1.21855	2.32712	WRKY DNA-binding protein 45	WRKY DNA-binding protein 45 (WRKY45); CONTAINS InterPro DOMAIN/s: DNA-binding WRKY (InterPro:IPR003657); BEST Arabidopsis thaliana protein match is: WRKY DNA-binding protein 75 (TAIR:AT5G13080.1); Has 3497 Blast hits to 3049 proteins in 189 species: Archae - 0; Bacteria - 0; Metazoa - 0; Fungi - 0; Plants - 3482; Viruses - 0; Other Eukaryotes - 15 (source: NCBI BLink).
13443516	8.22614	8.09317	8.48577	11.2253	11.1622	11.9286	11.6625	AT3G02040	0	11.4946	8.26836	3.22629	9.35857	senescence-related gene 3	senescence-related gene 3 (SRG3); FUNCTIONS IN: phosphoric diester hydrolase activity, glycerophosphodiester phosphodiesterase activity; INVOLVED IN: glycerol metabolic process, lipid metabolic process; EXPRESSED IN: 18 plant structures; EXPRESSED DURING: 8 growth stages; CONTAINS InterPro DOMAIN/s: PLC-like phosphodiesterase, TIM beta/alpha-barrel domain (InterPro:IPR017946), Glycerophosphoryl d…
13443544	3.03352	3.44637	3.19592	3.75756	4.9148	4.69563	3.92038	AT3G02140	0.0213362	4.32209	3.22527	1.09682	2.13883	AFP2 (ABI five-binding protein 2) family protein	TWO OR MORE ABRES-CONTAINING GENE 2 (TMAC2); CONTAINS InterPro DOMAIN/s: Protein of unknown function DUF1675 (InterPro:IPR012463); BEST Arabidopsis thaliana protein match is: ABI five binding protein 3 (TAIR:AT3G29575.4); Has 163 Blast hits to 161 proteins in 14 species: Archae - 0; Bacteria - 0; Metazoa - 0; Fungi - 0; Plants - 163; Viruses - 0; Other Eukaryotes - 0 (source: NCBI BLink).
13443621	4.07993	4.5209	4.2155	5.02359	5.9372	5.97017	6.02916	AT3G02380	0.00316279	5.74003	4.27211	1.46792	2.76623	CONSTANS-like 2	CONSTANS-like 2 (COL2); FUNCTIONS IN: sequence-specific DNA binding transcription factor activity, zinc ion binding; INVOLVED IN: regulation of flower development; LOCATED IN: intracellular; EXPRESSED IN: 20 plant structures; EXPRESSED DURING: 13 growth stages; CONTAINS InterPro DOMAIN/s: CCT domain (InterPro:IPR010402), Zinc finger, B-box (InterPro:IPR000315); BEST Arabidopsis thaliana protein m…
13443717	4.81692	5.34865	4.99336	8.34481	8.40841	8.36388	6.80591	AT3G02550	0	7.98075	5.05298	2.92777	7.60935	LOB domain-containing protein 41	LOB domain-containing protein 41 (LBD41); CONTAINS InterPro DOMAIN/s: Lateral organ boundaries, LOB (InterPro:IPR004883), Asymmetric leaves, AS2/LOB (InterPro:IPR017414); BEST Arabidopsis thaliana protein match is: LOB domain-containing protein 40 (TAIR:AT1G67100.1); Has 601 Blast hits to 600 proteins in 23 species: Archae - 0; Bacteria - 0; Metazoa - 0; Fungi - 0; Plants - 601; Viruses - 0; Othe…
13443834	8.87652	8.69306	8.78796	10.0162	10.2446	10.5719	10.3262	AT3G02870	0.00154696	10.2897	8.78585	1.50386	2.83601	Inositol monophosphatase family protein	VTC4; FUNCTIONS IN: 3'(2'),5'-bisphosphate nucleotidase activity, L-galactose-1-phosphate phosphatase activity, inositol or phosphatidylinositol phosphatase activity, inositol-1(or 4)-monophosphatase activity; INVOLVED IN: sulfur metabolic process, L-ascorbic acid biosynthetic process, response to karrikin, response to cold, inositol biosynthetic process; LOCATED IN: plasma membrane; EXPRESSED IN…
13443883	5.16764	5.30431	5.41634	6.3631	6.22607	6.80639	6.78923	AT3G02980	0.00728477	6.5462	5.2961	1.2501	2.37858	MEIOTIC CONTROL OF CROSSOVERS1	MEIOTIC CONTROL OF CROSSOVERS1 (MCC1); FUNCTIONS IN: N-acetyltransferase activity; INVOLVED IN: meiosis, histone H3 acetylation, metabolic process; LOCATED IN: cellular_component unknown; EXPRESSED IN: 18 plant structures; EXPRESSED DURING: 8 growth stages; CONTAINS InterPro DOMAIN/s: GCN5-related N-acetyltransferase, C-terminal (InterPro:IPR022610), GCN5-related N-acetyltransferase (InterPro:IPR…
13443997	6.36951	6.60727	6.16013	7.80984	7.24911	7.15856	7.20706	AT3G03270	0.0264286	7.35615	6.37897	0.97718	1.96861	Adenine nucleotide alpha hydrolases-like superfamily protein	Adenine nucleotide alpha hydrolases-like superfamily protein; INVOLVED IN: response to stress; LOCATED IN: plasma membrane, membrane; EXPRESSED IN: 23 plant structures; EXPRESSED DURING: 13 growth stages; CONTAINS InterPro DOMAIN/s: UspA (InterPro:IPR006016), Rossmann-like alpha/beta/alpha sandwich fold (InterPro:IPR014729); BEST Arabidopsis thaliana protein match is: Adenine nucleotide alpha hyd…
13444040	6.86256	6.87671	6.82749	7.53304	7.52302	8.3606	8.06914	AT3G03310	0.0316974	7.87145	6.85559	1.01586	2.02211	lecithin:cholesterol acyltransferase 3	lecithin:cholesterol acyltransferase 3 (LCAT3); FUNCTIONS IN: phosphatidylcholine-sterol O-acyltransferase activity; INVOLVED IN: lipid metabolic process; LOCATED IN: cellular_component unknown; EXPRESSED IN: 22 plant structures; EXPRESSED DURING: 13 growth stages; CONTAINS InterPro DOMAIN/s: Lecithin:cholesterol acyltransferase (InterPro:IPR003386); BEST Arabidopsis thaliana protein match is: al…
13444123	3.69581	3.78789	4.01597	5.79199	6.50973	8.11004	7.12784	AT3G03530	0	6.8849	3.83322	3.05168	8.29176	non-specific phospholipase C4	non-specific phospholipase C4 (NPC4); FUNCTIONS IN: hydrolase activity, acting on ester bonds, phospholipase C activity; INVOLVED IN: phospholipid catabolic process; LOCATED IN: plasma membrane; CONTAINS InterPro DOMAIN/s: Phosphoesterase (InterPro:IPR007312); BEST Arabidopsis thaliana protein match is: non-specific phospholipase C5 (TAIR:AT3G03540.1); Has 2107 Blast hits to 2050 proteins in 380 …
13444196	6.44697	6.46347	6.41514	7.71151	7.5211	7.62837	7.80681	AT3G03650	0.00622837	7.66695	6.44186	1.22509	2.33769	Exostosin family protein	embryo sac development arrest 5 (EDA5); FUNCTIONS IN: catalytic activity; INVOLVED IN: megagametogenesis, pollen tube development; LOCATED IN: membrane; CONTAINS InterPro DOMAIN/s: Exostosin-like (InterPro:IPR004263); BEST Arabidopsis thaliana protein match is: exostosin family protein (TAIR:AT3G45400.1); Has 1124 Blast hits to 1120 proteins in 61 species: Archae - 0; Bacteria - 6; Metazoa - 39; …
13444527	7.00457	6.58249	6.58965	7.77715	7.52108	8.15506	7.99811	AT3G04350	0.0134896	7.86285	6.72557	1.13728	2.19966	Plant protein of unknown function (DUF946)	Plant protein of unknown function (DUF946); CONTAINS InterPro DOMAIN/s: Protein of unknown function DUF946 (InterPro:IPR009291); BEST Arabidopsis thaliana protein match is: Plant protein of unknown function (DUF946) (TAIR:AT5G18490.1); Has 389 Blast hits to 369 proteins in 101 species: Archae - 0; Bacteria - 21; Metazoa - 15; Fungi - 143; Plants - 203; Viruses - 0; Other Eukaryotes - 7 (source: N…
13444660	9.18426	9.3708	9.01898	10.3506	9.52857	11.2747	10.6921	AT3G04720	0.0115385	10.4615	9.19134	1.27015	2.41186	pathogenesis-related 4	pathogenesis-related 4 (PR4); FUNCTIONS IN: chitin binding; INVOLVED IN: in 6 processes; LOCATED IN: endomembrane system; EXPRESSED IN: 20 plant structures; EXPRESSED DURING: 10 growth stages; CONTAINS InterPro DOMAIN/s: Barwin (InterPro:IPR001153), Glycoside hydrolase, family 19, catalytic (InterPro:IPR000726), Barwin-related endoglucanase (InterPro:IPR009009), Chitin-binding, type 1, conserved …
13444738	3.82365	4.43622	4.15987	5.22589	5.07323	5.66115	5.36626	AT3G04855	0.00976812	5.33163	4.13991	1.19172	2.28424	0	unknown protein; Has 30201 Blast hits to 17322 proteins in 780 species: Archae - 12; Bacteria - 1396; Metazoa - 17338; Fungi - 3422; Plants - 5037; Viruses - 0; Other Eukaryotes - 2996 (source: NCBI BLink).
13445504	3.39649	3.25367	3.76234	5.83969	5.29606	5.31861	6.50477	AT3G06390	0	5.73978	3.47083	2.26895	4.81972	Uncharacterised protein family (UPF0497)	Uncharacterised protein family (UPF0497); CONTAINS InterPro DOMAIN/s: Uncharacterised protein family UPF0497, trans-membrane plant (InterPro:IPR006702), Uncharacterised protein family UPF0497, trans-membrane plant subgroup (InterPro:IPR006459); BEST Arabidopsis thaliana protein match is: Uncharacterised protein family (UPF0497) (TAIR:AT4G15610.1); Has 628 Blast hits to 628 proteins in 21 species:…
13445533	6.28806	5.77669	6.03178	9.07319	8.37776	7.94373	6.668	AT3G06435	9.17431e-05	8.01567	6.03218	1.9835	3.9545	Expressed protein	Expressed protein; Has 35333 Blast hits to 34131 proteins in 2444 species: Archae - 798; Bacteria - 22429; Metazoa - 974; Fungi - 991; Plants - 531; Viruses - 0; Other Eukaryotes - 9610 (source: NCBI BLink).
13446397	7.75594	7.73497	7.73389	8.32564	8.72803	9.10393	8.91819	AT3G08040	0.0257315	8.76895	7.7416	1.02735	2.03828	MATE efflux family protein	FERRIC REDUCTASE DEFECTIVE 3 (FRD3); FUNCTIONS IN: antiporter activity, transporter activity; INVOLVED IN: cellular iron ion homeostasis; LOCATED IN: plasma membrane, membrane; EXPRESSED IN: 20 plant structures; EXPRESSED DURING: 4 anthesis, F mature embryo stage, petal differentiation and expansion stage, D bilateral stage; CONTAINS InterPro DOMAIN/s: Multi antimicrobial extrusion protein MatE (…
13446420	4.51561	4.12587	4.121	5.09599	5.04418	5.33611	5.64269	AT3G08500	0.0239709	5.27974	4.25416	1.02558	2.03578	myb domain protein 83	myb domain protein 83 (MYB83); CONTAINS InterPro DOMAIN/s: SANT, DNA-binding (InterPro:IPR001005), Homeodomain-like (InterPro:IPR009057), Myb, DNA-binding (InterPro:IPR014778), HTH transcriptional regulator, Myb-type, DNA-binding (InterPro:IPR017930), Homeodomain-related (InterPro:IPR012287), Myb transcription factor (InterPro:IPR015495); BEST Arabidopsis thaliana protein match is: myb domain pro…
13446511	5.37691	5.84985	5.61642	6.65454	6.05252	7.07073	6.70353	AT3G08720	0.032381	6.62033	5.61439	1.00594	2.00825	serine/threonine protein kinase 2	serine/threonine protein kinase 2 (S6K2); CONTAINS InterPro DOMAIN/s: Protein kinase, ATP binding site (InterPro:IPR017441), Serine/threonine-protein kinase domain (InterPro:IPR002290), Serine/threonine-protein kinase-like domain (InterPro:IPR017442), AGC-kinase, C-terminal (InterPro:IPR000961), Protein kinase, C-terminal (InterPro:IPR017892), Serine/threonine-protein kinase, active site (InterPr…
13446806	6.53275	6.11588	6.23009	8.29657	8.36454	7.91793	8.59568	AT3G09260	0	8.29368	6.29291	2.00077	4.00214	Glycosyl hydrolase superfamily protein	PYK10; FUNCTIONS IN: beta-glucosidase activity, copper ion binding, hydrolase activity, hydrolyzing O-glycosyl compounds, fucosidase activity; INVOLVED IN: ER body organization, response to salt stress, response to symbiotic fungus, cellular response to cold, response to osmotic stress; LOCATED IN: peroxisome, nucleus, vacuole, membrane, ER body; EXPRESSED IN: 15 plant structures; EXPRESSED DURIN…
13447076	4.38083	4.4339	4.05243	4.73273	5.17284	5.28194	5.64679	AT3G09910	0.0471104	5.20857	4.28905	0.919518	1.89148	RAB GTPase homolog C2B	RAB GTPase homolog C2B (RABC2b); FUNCTIONS IN: GTP binding, transcription factor binding, ATP binding; INVOLVED IN: protein transport, small GTPase mediated signal transduction, regulation of transcription, DNA-dependent; LOCATED IN: endomembrane system, intracellular; EXPRESSED IN: sepal, root, carpel; EXPRESSED DURING: 4 anthesis, petal differentiation and expansion stage; CONTAINS InterPro DOM…
13447628	5.59485	5.62339	5.71634	6.95221	6.95966	7.30506	7.36617	AT3G10910	0.00156425	7.14577	5.64486	1.50091	2.83022	RING/U-box superfamily protein	RING/U-box superfamily protein; FUNCTIONS IN: zinc ion binding; CONTAINS InterPro DOMAIN/s: Zinc finger, RING-type (InterPro:IPR001841), Zinc finger, C3HC4 RING-type (InterPro:IPR018957); BEST Arabidopsis thaliana protein match is: RING/U-box superfamily protein (TAIR:AT5G05280.1); Has 8963 Blast hits to 8935 proteins in 281 species: Archae - 0; Bacteria - 6; Metazoa - 2174; Fungi - 625; Plants -…
13447825	8.82642	8.99399	8.97824	9.66418	9.65911	10.0666	9.88643	AT3G11410	0.0496948	9.81907	8.93288	0.886191	1.84829	protein phosphatase 2CA	protein phosphatase 2CA (PP2CA); FUNCTIONS IN: protein binding, protein serine/threonine phosphatase activity, phosphoprotein phosphatase activity; INVOLVED IN: in 6 processes; LOCATED IN: protein serine/threonine phosphatase complex; EXPRESSED IN: 26 plant structures; EXPRESSED DURING: 16 growth stages; CONTAINS InterPro DOMAIN/s: Protein phosphatase 2C, manganese/magnesium aspartate binding sit…
13447932	8.14696	8.18605	8.21549	9.32163	9.33685	9.79273	9.91388	AT3G11670	0.00314554	9.59127	8.18283	1.40844	2.6545	UDP-Glycosyltransferase superfamily protein	DIGALACTOSYL DIACYLGLYCEROL DEFICIENT 1 (DGD1); CONTAINS InterPro DOMAIN/s: Glycosyl transferase, group 1 (InterPro:IPR001296); BEST Arabidopsis thaliana protein match is: digalactosyl diacylglycerol deficient 2 (TAIR:AT4G00550.1); Has 287 Blast hits to 284 proteins in 72 species: Archae - 6; Bacteria - 66; Metazoa - 0; Fungi - 0; Plants - 156; Viruses - 0; Other Eukaryotes - 59 (source: NCBI BLi…
13447942	5.47913	4.99199	5.21956	6.2975	6.38579	6.26226	6.10531	AT3G11680	0.0190682	6.26271	5.23023	1.03249	2.04555	Aluminium activated malate transporter family protein	Aluminium activated malate transporter family protein; INVOLVED IN: response to aluminum ion; CONTAINS InterPro DOMAIN/s: Malate transporter, aliminium toerance (InterPro:IPR020966); BEST Arabidopsis thaliana protein match is: Aluminium activated malate transporter family protein (TAIR:AT1G08440.1); Has 773 Blast hits to 771 proteins in 231 species: Archae - 0; Bacteria - 374; Metazoa - 0; Fungi …
13448399	6.46948	6.50678	6.45725	8.06605	8.21957	10.2631	9.92249	AT3G12500	0	9.11779	6.47784	2.63996	6.23313	basic chitinase	basic chitinase (HCHIB); FUNCTIONS IN: chitinase activity; INVOLVED IN: response to cadmium ion, defense response to fungus, jasmonic acid and ethylene-dependent systemic resistance, ethylene mediated signaling pathway; LOCATED IN: plasma membrane, vacuole; EXPRESSED IN: 10 plant structures; EXPRESSED DURING: LP.06 six leaves visible, LP.04 four leaves visible, 4 anthesis, petal differentiation a…
13448681	6.51143	6.78403	6.58125	7.27384	7.75995	7.61809	7.60765	AT3G13061	0.035807	7.56488	6.62557	0.939311	1.91761	other RNA	0
13448869	6.09043	6.11269	6.10837	7.9175	7.595	7.87167	7.80332	AT3G13310	0.00057377	7.79687	6.10383	1.69304	3.23338	Chaperone DnaJ-domain superfamily protein	Chaperone DnaJ-domain superfamily protein; FUNCTIONS IN: unfolded protein binding, heat shock protein binding; INVOLVED IN: protein folding; EXPRESSED IN: 23 plant structures; EXPRESSED DURING: 13 growth stages; CONTAINS InterPro DOMAIN/s: Molecular chaperone, heat shock protein, Hsp40, DnaJ (InterPro:IPR015609), Heat shock protein DnaJ, N-terminal (InterPro:IPR001623), Heat shock protein DnaJ (I…
13449395	7.07241	7.44639	7.0384	8.15015	8.18442	8.88016	8.85131	AT3G14280	0.00551095	8.51651	7.18573	1.33078	2.51538	0	unknown protein; Has 51 Blast hits to 51 proteins in 13 species: Archae - 0; Bacteria - 0; Metazoa - 0; Fungi - 0; Plants - 51; Viruses - 0; Other Eukaryotes - 0 (source: NCBI BLink).
13449715	2.30687	2.45357	2.39311	3.59044	3.38377	3.45499	3.73838	AT3G15280	0.00909091	3.5419	2.38452	1.15738	2.23052	0	unknown protein; FUNCTIONS IN: molecular_function unknown; LOCATED IN: mitochondrion; EXPRESSED IN: 8 plant structures; EXPRESSED DURING: L mature pollen stage, 4 anthesis, petal differentiation and expansion stage; Has 36 Blast hits to 36 proteins in 15 species: Archae - 0; Bacteria - 0; Metazoa - 1; Fungi - 2; Plants - 33; Viruses - 0; Other Eukaryotes - 0 (source: NCBI BLink).
13449744	3.19787	3.57414	3.54947	4.1102	3.94924	4.93995	4.53851	AT3G15356	0.0486519	4.38448	3.4405	0.94398	1.92383	Legume lectin family protein	Legume lectin family protein; FUNCTIONS IN: carbohydrate binding, binding; INVOLVED IN: defense response to fungus, incompatible interaction; LOCATED IN: apoplast, cell wall; EXPRESSED IN: 7 plant structures; CONTAINS InterPro DOMAIN/s: Legume lectin, beta chain (InterPro:IPR001220), Concanavalin A-like lectin/glucanase, subgroup (InterPro:IPR013320), Concanavalin A-like lectin/glucanase (InterPr…
13449860	3.80186	3.65786	3.69519	4.86722	4.81268	5.39168	4.62415	AT3G15620	0.00849398	4.92393	3.71831	1.20563	2.30637	DNA photolyase family protein	UV REPAIR DEFECTIVE 3 (UVR3); CONTAINS InterPro DOMAIN/s: Rossmann-like alpha/beta/alpha sandwich fold (InterPro:IPR014729), DNA photolyase, N-terminal (InterPro:IPR006050), DNA photolyase, FAD-binding/Cryptochrome, C-terminal (InterPro:IPR005101); BEST Arabidopsis thaliana protein match is: cryptochrome 2 (TAIR:AT1G04400.1); Has 8860 Blast hits to 8829 proteins in 1491 species: Archae - 102; Bac…
13449996	5.05266	3.89689	4.957	5.93371	6.29197	6.10754	6.62748	AT3G15950	0.00142857	6.24018	4.63552	1.60466	3.04124	DNA topoisomerase-related	NAI2; INVOLVED IN: ER body organization, response to salt stress; LOCATED IN: peroxisome, membrane, ER body; EXPRESSED IN: 16 plant structures; EXPRESSED DURING: 7 growth stages; BEST Arabidopsis thaliana protein match is: TSK-associating protein 1 (TAIR:AT1G52410.2); Has 54717 Blast hits to 36231 proteins in 2578 species: Archae - 1044; Bacteria - 11642; Metazoa - 21799; Fungi - 5619; Plants - 2…
13450196	3.92899	4.05842	4.28532	5.04234	5.04142	6.06225	5.12247	AT3G16530	0.00982808	5.31712	4.09091	1.22621	2.33952	Legume lectin family protein	Legume lectin family protein; FUNCTIONS IN: carbohydrate binding, binding; INVOLVED IN: response to chitin; LOCATED IN: apoplast, cell wall, nucleus, plant-type cell wall; EXPRESSED IN: 16 plant structures; EXPRESSED DURING: 9 growth stages; CONTAINS InterPro DOMAIN/s: Legume lectin, beta chain (InterPro:IPR001220), Concanavalin A-like lectin/glucanase, subgroup (InterPro:IPR013320), Concanavalin…
13450603	8.60781	8.64735	8.5938	9.40131	9.90201	9.89179	9.78558	AT3G17510	0.0130319	9.74517	8.61632	1.12885	2.18685	CBL-interacting protein kinase 1	CBL-interacting protein kinase 1 (CIPK1); CONTAINS InterPro DOMAIN/s: Protein kinase, ATP binding site (InterPro:IPR017441), Serine/threonine-protein kinase domain (InterPro:IPR002290), NAF/FISL domain (InterPro:IPR018451), Serine/threonine-protein kinase-like domain (InterPro:IPR017442), Serine/threonine-protein kinase, active site (InterPro:IPR008271), Protein kinase-like domain (InterPro:IPR01…
13450874	4.31186	3.9873	4.10256	4.76268	5.19561	5.12956	5.39017	AT3G18485	0.0280192	5.1195	4.13391	0.985595	1.98013	iaa-leucine resistant 2	IAA-LEUCINE RESISTANT 2 (ILR2); FUNCTIONS IN: molecular_function unknown; INVOLVED IN: lateral root morphogenesis, auxin conjugate metabolic process, response to metal ion, root development; LOCATED IN: cytosol; Has 25 Blast hits to 25 proteins in 9 species: Archae - 0; Bacteria - 0; Metazoa - 0; Fungi - 0; Plants - 7; Viruses - 18; Other Eukaryotes - 0 (source: NCBI BLink).
13452126	6.5292	6.28003	6.54362	7.32508	7.42483	7.4514	7.64543	AT3G21230	0.0221186	7.46169	6.45095	1.01074	2.01494	4-coumarate:CoA ligase 5	4-coumarate:CoA ligase 5 (4CL5); CONTAINS InterPro DOMAIN/s: AMP-binding, conserved site (InterPro:IPR020845), AMP-dependent synthetase/ligase (InterPro:IPR000873); BEST Arabidopsis thaliana protein match is: 4-coumarate:CoA ligase 2 (TAIR:AT3G21240.1); Has 86695 Blast hits to 79061 proteins in 3832 species: Archae - 1152; Bacteria - 55057; Metazoa - 3672; Fungi - 4648; Plants - 2823; Viruses - 1…
13452134	6.04186	5.92919	6.19882	6.93455	7.16587	7.13966	7.44097	AT3G21240	0.0131398	7.17026	6.05663	1.11364	2.16391	4-coumarate:CoA ligase 2	4-coumarate:CoA ligase 2 (4CL2); CONTAINS InterPro DOMAIN/s: AMP-binding, conserved site (InterPro:IPR020845), AMP-dependent synthetase/ligase (InterPro:IPR000873); BEST Arabidopsis thaliana protein match is: 4-coumarate:CoA ligase 1 (TAIR:AT1G51680.1); Has 86092 Blast hits to 78635 proteins in 3758 species: Archae - 1209; Bacteria - 54193; Metazoa - 3597; Fungi - 4717; Plants - 2816; Viruses - 1…
13452401	7.13339	7.24243	6.98879	7.45204	8.06318	8.58455	8.59409	AT3G21670	0.0279576	8.17347	7.12154	1.05193	2.0733	Major facilitator superfamily protein	Major facilitator superfamily protein; FUNCTIONS IN: transporter activity; INVOLVED IN: oligopeptide transport; LOCATED IN: membrane; EXPRESSED IN: 21 plant structures; EXPRESSED DURING: 13 growth stages; CONTAINS InterPro DOMAIN/s: Oligopeptide transporter (InterPro:IPR000109), Major facilitator superfamily, general substrate transporter (InterPro:IPR016196); BEST Arabidopsis thaliana protein ma…
13452567	6.06917	6.91855	6.08772	8.00744	7.51422	7.65721	7.80215	AT3G22240	0.00363636	7.74526	6.35848	1.38678	2.61494	0	unknown protein; BEST Arabidopsis thaliana protein match is: unknown protein (TAIR:AT3G22235.2); Has 177 Blast hits to 177 proteins in 14 species: Archae - 0; Bacteria - 0; Metazoa - 0; Fungi - 0; Plants - 177; Viruses - 0; Other Eukaryotes - 0 (source: NCBI BLink).
13452620	4.77948	5.04671	4.83198	6.21437	5.87763	5.59543	5.55243	AT3G22540	0.0348307	5.80996	4.88606	0.923907	1.89725	Protein of unknown function (DUF1677)	Protein of unknown function (DUF1677); CONTAINS InterPro DOMAIN/s: Protein of unknown function DUF1677, plant (InterPro:IPR012876); BEST Arabidopsis thaliana protein match is: Protein of unknown function (DUF1677) (TAIR:AT4G14819.1); Has 245 Blast hits to 245 proteins in 14 species: Archae - 0; Bacteria - 0; Metazoa - 0; Fungi - 0; Plants - 245; Viruses - 0; Other Eukaryotes - 0 (source: NCBI BLi…
13452637	4.70127	4.67701	4.35825	5.2167	5.4768	5.55921	6.18904	AT3G22600	0.0251829	5.61044	4.57884	1.03159	2.04428	Bifunctional inhibitor/lipid-transfer protein/seed storage 2S albumin superfamily protein	Bifunctional inhibitor/lipid-transfer protein/seed storage 2S albumin superfamily protein; FUNCTIONS IN: lipid binding; INVOLVED IN: lipid transport; LOCATED IN: anchored to membrane; EXPRESSED IN: 14 plant structures; EXPRESSED DURING: 10 growth stages; CONTAINS InterPro DOMAIN/s: Bifunctional inhibitor/plant lipid transfer protein/seed storage (InterPro:IPR016140), Plant lipid transfer protein/…
13452781	8.44391	8.6897	8.58042	9.95381	9.48512	9.07503	9.67731	AT3G23090	0.0254361	9.54782	8.57134	0.976473	1.96765	TPX2 (targeting protein for Xklp2) protein family	TPX2 (targeting protein for Xklp2) protein family; CONTAINS InterPro DOMAIN/s: Xklp2 targeting protein (InterPro:IPR009675); BEST Arabidopsis thaliana protein match is: WVD2-like 1 (TAIR:AT3G04630.3); Has 678 Blast hits to 638 proteins in 104 species: Archae - 2; Bacteria - 22; Metazoa - 209; Fungi - 27; Plants - 299; Viruses - 0; Other Eukaryotes - 119 (source: NCBI BLink).
13452851	8.56151	8.36887	8.60628	9.73889	9.92542	10.295	10.1386	AT3G23430	0.00146893	10.0245	8.51222	1.51226	2.85256	phosphate 1	phosphate 1 (PHO1); INVOLVED IN: cellular response to phosphate starvation, phosphate transport; LOCATED IN: integral to membrane; EXPRESSED IN: 13 plant structures; EXPRESSED DURING: 6 growth stages; CONTAINS InterPro DOMAIN/s: EXS, C-terminal (InterPro:IPR004342), SPX, N-terminal (InterPro:IPR004331); BEST Arabidopsis thaliana protein match is: EXS (ERD1/XPR1/SYG1) family protein (TAIR:AT1G6874…
13453415	7.79622	8.89771	7.63253	9.30121	8.9634	9.34498	8.62082	AT3G24612	0.0452786	9.0576	8.10882	0.948783	1.93024	snoRNA	snoRNA
13453578	2.21296	2.09934	2.19021	5.36804	4.30701	5.88956	5.16219	AT3G25233	0	5.1817	2.1675	3.0142	8.07914	0	unknown protein; Has 30201 Blast hits to 17322 proteins in 780 species: Archae - 12; Bacteria - 1396; Metazoa - 17338; Fungi - 3422; Plants - 5037; Viruses - 0; Other Eukaryotes - 2996 (source: NCBI BLink).
13453788	3.33035	3.81699	3.07678	4.38471	4.46471	4.88958	5.27984	AT3G25930	0.00552347	4.75471	3.40804	1.34667	2.54324	Adenine nucleotide alpha hydrolases-like superfamily protein	Adenine nucleotide alpha hydrolases-like superfamily protein; FUNCTIONS IN: molecular_function unknown; INVOLVED IN: response to stress; LOCATED IN: cellular_component unknown; EXPRESSED IN: 7 plant structures; EXPRESSED DURING: petal differentiation and expansion stage; CONTAINS InterPro DOMAIN/s: UspA (InterPro:IPR006016), Rossmann-like alpha/beta/alpha sandwich fold (InterPro:IPR014729); BEST …
13453862	6.69436	6.51445	6.46944	7.4921	7.55874	7.7149	7.71119	AT3G26280	0.0173176	7.61923	6.55942	1.05982	2.08467	cytochrome P450, family 71, subfamily B, polypeptide 4	cytochrome P450, family 71, subfamily B, polypeptide 4 (CYP71B4); FUNCTIONS IN: electron carrier activity, monooxygenase activity, iron ion binding, oxygen binding, heme binding; INVOLVED IN: oxidation reduction; LOCATED IN: endomembrane system; EXPRESSED IN: 11 plant structures; EXPRESSED DURING: 9 growth stages; CONTAINS InterPro DOMAIN/s: Cytochrome P450 (InterPro:IPR001128), Cytochrome P450, …
13453949	5.4557	5.4819	5.50577	6.78428	7.02254	7.4549	7.29734	AT3G26510	0.000597015	7.13976	5.48112	1.65864	3.15719	Octicosapeptide/Phox/Bem1p family protein	Octicosapeptide/Phox/Bem1p family protein; CONTAINS InterPro DOMAIN/s: Octicosapeptide/Phox/Bem1p (InterPro:IPR000270); BEST Arabidopsis thaliana protein match is: octicosapeptide/Phox/Bem1p (PB1) domain-containing protein (TAIR:AT1G70640.1); Has 35333 Blast hits to 34131 proteins in 2444 species: Archae - 798; Bacteria - 22429; Metazoa - 974; Fungi - 991; Plants - 531; Viruses - 0; Other Eukaryo…
13454314	6.12037	5.80448	6.16045	6.78222	6.79517	7.57695	7.03822	AT3G27190	0.0287689	7.04814	6.02843	1.01971	2.02751	uridine kinase-like 2	uridine kinase-like 2 (UKL2); FUNCTIONS IN: uracil phosphoribosyltransferase activity, phosphotransferase activity, alcohol group as acceptor, kinase activity, ATP binding; INVOLVED IN: biosynthetic process, metabolic process; EXPRESSED IN: 21 plant structures; EXPRESSED DURING: 7 growth stages; CONTAINS InterPro DOMAIN/s: Phosphoribulokinase/uridine kinase (InterPro:IPR006083), Uridine kinase (I…
13454454	3.73816	4.60851	4.13022	5.06132	5.68284	5.02393	4.76939	AT3G27510	0.0347217	5.13437	4.15896	0.975408	1.9662	Cysteine/Histidine-rich C1 domain family protein	Cysteine/Histidine-rich C1 domain family protein; FUNCTIONS IN: zinc ion binding; INVOLVED IN: biological_process unknown; LOCATED IN: cellular_component unknown; EXPRESSED IN: sperm cell; CONTAINS InterPro DOMAIN/s: DC1 (InterPro:IPR004146), Zinc finger, PHD-type (InterPro:IPR001965), C1-like (InterPro:IPR011424); BEST Arabidopsis thaliana protein match is: Cysteine/Histidine-rich C1 domain fami…
13454733	6.9731	6.90245	6.8105	7.70623	7.87927	8.61634	8.39481	AT3G28345	0.00810559	8.14916	6.89535	1.25381	2.3847	ABC transporter family protein	ABC transporter family protein; FUNCTIONS IN: ATPase activity, coupled to transmembrane movement of substances; INVOLVED IN: transport, transmembrane transport; LOCATED IN: plasma membrane; EXPRESSED IN: shoot apex, inflorescence meristem, cotyledon, hypocotyl, flower; EXPRESSED DURING: petal differentiation and expansion stage; CONTAINS InterPro DOMAIN/s: ATPase, AAA+ type, core (InterPro:IPR003…
13455651	3.05519	3.15409	3.20735	4.5997	5.11491	6.53112	5.42617	AT3G43110	0	5.41797	3.13888	2.2791	4.85374	0	unknown protein; FUNCTIONS IN: molecular_function unknown; INVOLVED IN: biological_process unknown; LOCATED IN: endomembrane system; EXPRESSED IN: petal, flower; EXPRESSED DURING: 4 anthesis, petal differentiation and expansion stage; BEST Arabidopsis thaliana protein match is: unknown protein (TAIR:AT5G20790.1); Has 30 Blast hits to 30 proteins in 10 species: Archae - 0; Bacteria - 0; Metazoa - …
13455664	5.26243	5.29737	4.81172	7.93311	7.47157	8.12906	7.55738	AT3G43190	0	7.77278	5.12384	2.64894	6.27207	sucrose synthase 4	sucrose synthase 4 (SUS4); FUNCTIONS IN: UDP-glycosyltransferase activity, sucrose synthase activity, transferase activity, transferring glycosyl groups; INVOLVED IN: sucrose biosynthetic process, response to hypoxia; LOCATED IN: plasma membrane, vacuole, membrane; EXPRESSED IN: 15 plant structures; EXPRESSED DURING: 6 growth stages; CONTAINS InterPro DOMAIN/s: Sucrose synthase, plant/cyanobacter…
13456057	5.41808	5.17636	4.72319	8.56746	8.45406	9.42	9.27215	AT3G44510	0	8.92842	5.10588	3.82254	14.1482	alpha/beta-Hydrolases superfamily protein	alpha/beta-Hydrolases superfamily protein; BEST Arabidopsis thaliana protein match is: alpha/beta-Hydrolases superfamily protein (TAIR:AT1G08310.1); Has 30201 Blast hits to 17322 proteins in 780 species: Archae - 12; Bacteria - 1396; Metazoa - 17338; Fungi - 3422; Plants - 5037; Viruses - 0; Other Eukaryotes - 2996 (source: NCBI BLink).
13457078	5.18279	5.1122	5.17737	6.48961	7.36919	6.16327	6.37538	AT3G47340	0.00235	6.59936	5.15745	1.44191	2.7168	glutamine-dependent asparagine synthase 1	glutamine-dependent asparagine synthase 1 (ASN1); CONTAINS InterPro DOMAIN/s: Rossmann-like alpha/beta/alpha sandwich fold (InterPro:IPR014729), Asparagine synthase (InterPro:IPR001962), Asparagine synthase, glutamine-hydrolyzing (InterPro:IPR006426), Glutamine amidotransferase, type II (InterPro:IPR017932); BEST Arabidopsis thaliana protein match is: asparagine synthetase 2 (TAIR:AT5G65010.1); H…
13457103	6.45522	6.60537	6.54502	8.78724	8.89644	9.88281	9.57567	AT3G47420	0	9.28554	6.5352	2.75034	6.72875	phosphate starvation-induced gene 3	phosphate starvation-induced gene 3 (PS3); FUNCTIONS IN: sugar:hydrogen symporter activity; INVOLVED IN: carbohydrate transport, transmembrane transport; EXPRESSED IN: 22 plant structures; EXPRESSED DURING: 13 growth stages; CONTAINS InterPro DOMAIN/s: Major facilitator superfamily (InterPro:IPR020846), Major facilitator superfamily MFS-1 (InterPro:IPR011701), Major facilitator superfamily, gener…
13457134	9.15457	9.22731	9.13116	10.0383	10.195	10.34	10.4458	AT3G47500	0.016005	10.2548	9.17101	1.08377	2.11957	cycling DOF factor 3	cycling DOF factor 3 (CDF3); CONTAINS InterPro DOMAIN/s: Zinc finger, Dof-type (InterPro:IPR003851); BEST Arabidopsis thaliana protein match is: cycling DOF factor 1 (TAIR:AT5G62430.1); Has 1160 Blast hits to 1145 proteins in 79 species: Archae - 0; Bacteria - 0; Metazoa - 13; Fungi - 10; Plants - 1084; Viruses - 0; Other Eukaryotes - 53 (source: NCBI BLink).
13458193	4.98811	5.31046	5.0818	6.2903	6.04982	5.9115	6.02926	AT3G50220	0.0312336	6.07022	5.12679	0.943427	1.92309	Protein of unknown function (DUF579)	Protein of unknown function (DUF579); CONTAINS InterPro DOMAIN/s: Protein of unknown function DUF579 (InterPro:IPR021148), Conserved hypothetical protein CHP01627 (InterPro:IPR006514); BEST Arabidopsis thaliana protein match is: Protein of unknown function (DUF579) (TAIR:AT5G67210.1); Has 252 Blast hits to 252 proteins in 20 species: Archae - 0; Bacteria - 5; Metazoa - 0; Fungi - 0; Plants - 240;…
13458327	4.70434	4.46678	4.36126	5.27103	5.8619	5.40023	5.34851	AT3G50560	0.0316201	5.47042	4.51079	0.959626	1.94481	NAD(P)-binding Rossmann-fold superfamily protein	NAD(P)-binding Rossmann-fold superfamily protein; FUNCTIONS IN: oxidoreductase activity, binding, catalytic activity; INVOLVED IN: oxidation reduction, metabolic process; LOCATED IN: cellular_component unknown; EXPRESSED IN: 19 plant structures; EXPRESSED DURING: 11 growth stages; CONTAINS InterPro DOMAIN/s: NAD(P)-binding domain (InterPro:IPR016040), Glucose/ribitol dehydrogenase (InterPro:IPR00…
13458416	4.78281	4.76835	5.23991	7.33221	7.35862	7.46945	7.14958	AT3G50740	0	7.32747	4.93035	2.39711	5.26748	UDP-glucosyl transferase 72E1	UDP-glucosyl transferase 72E1 (UGT72E1); CONTAINS InterPro DOMAIN/s: UDP-glucuronosyl/UDP-glucosyltransferase (InterPro:IPR002213); BEST Arabidopsis thaliana protein match is: UDP-Glycosyltransferase superfamily protein (TAIR:AT5G66690.1); Has 8063 Blast hits to 8012 proteins in 453 species: Archae - 0; Bacteria - 455; Metazoa - 2482; Fungi - 35; Plants - 4969; Viruses - 57; Other Eukaryotes - 65…
13458471	5.68484	5.75267	5.75084	7.15183	6.85709	7.03423	7.09322	AT3G50840	0.00415638	7.03409	5.72945	1.30465	2.47023	Phototropic-responsive NPH3 family protein	Phototropic-responsive NPH3 family protein; FUNCTIONS IN: signal transducer activity; INVOLVED IN: response to light stimulus; LOCATED IN: cellular_component unknown; CONTAINS InterPro DOMAIN/s: NPH3 (InterPro:IPR004249), BTB/POZ (InterPro:IPR013069), BTB/POZ fold (InterPro:IPR011333), BTB/POZ-like (InterPro:IPR000210); BEST Arabidopsis thaliana protein match is: Phototropic-responsive NPH3 famil…
13458729	2.0124	1.55327	2.79751	2.9798	2.06775	5.04329	7.09909	AT3G51590	0.000642857	4.29748	2.12106	2.17642	4.5203	lipid transfer protein 12	lipid transfer protein 12 (LTP12); FUNCTIONS IN: lipid binding; INVOLVED IN: lipid transport; LOCATED IN: plant-type cell wall; EXPRESSED IN: 8 plant structures; EXPRESSED DURING: D pollen mother cell meiosis stage, 4 anthesis, petal differentiation and expansion stage, E expanded cotyledon stage; CONTAINS InterPro DOMAIN/s: Bifunctional inhibitor/plant lipid transfer protein/seed storage (InterP…
13458772	3.59799	4.56942	4.00074	4.58952	4.97824	5.55011	5.02004	AT3G51750	0.0418893	5.03448	4.05605	0.978427	1.97032	0	unknown protein; Has 15 Blast hits to 14 proteins in 5 species: Archae - 0; Bacteria - 0; Metazoa - 0; Fungi - 0; Plants - 15; Viruses - 0; Other Eukaryotes - 0 (source: NCBI BLink).
13458869	9.23543	8.85382	9.19989	9.86527	10.4202	10.6235	10.7772	AT3G51895	0.00552727	10.4216	9.09638	1.32518	2.50564	sulfate transporter 3;1	sulfate transporter 3;1 (SULTR3;1); FUNCTIONS IN: secondary active sulfate transmembrane transporter activity, transporter activity, sulfate transmembrane transporter activity; INVOLVED IN: sulfate transport, transport, transmembrane transport; LOCATED IN: integral to membrane, membrane; EXPRESSED IN: 24 plant structures; EXPRESSED DURING: 15 growth stages; CONTAINS InterPro DOMAIN/s: Sulphate tr…
13458965	2.80345	3.13467	2.8912	4.16693	4.25379	5.05365	4.61021	AT3G52130	0.00141176	4.52115	2.94311	1.57804	2.98565	Bifunctional inhibitor/lipid-transfer protein/seed storage 2S albumin superfamily protein	Bifunctional inhibitor/lipid-transfer protein/seed storage 2S albumin superfamily protein; FUNCTIONS IN: lipid binding; INVOLVED IN: lipid transport; LOCATED IN: endomembrane system; EXPRESSED IN: leaf whorl, sepal, flower, seed; EXPRESSED DURING: petal differentiation and expansion stage, E expanded cotyledon stage; CONTAINS InterPro DOMAIN/s: Bifunctional inhibitor/plant lipid transfer protein/…
13458997	6.32107	6.71451	6.38294	7.88937	7.71492	8.57845	8.3192	AT3G52190	0.000763889	8.12549	6.47284	1.65265	3.1441	phosphate transporter traffic facilitator1	phosphate transporter traffic facilitator1 (PHF1); FUNCTIONS IN: nucleotide binding; INVOLVED IN: cellular response to phosphate starvation, ER to Golgi vesicle-mediated transport, phosphate transport; LOCATED IN: endoplasmic reticulum, plasma membrane; EXPRESSED IN: 27 plant structures; EXPRESSED DURING: 13 growth stages; CONTAINS InterPro DOMAIN/s: WD40 repeat-like-containing domain (InterPro:I…
13459119	3.46189	3.74259	3.55144	4.61295	4.68684	4.68766	4.56984	AT3G52530	0.0168483	4.63932	3.58531	1.05401	2.0763	Protein kinase superfamily protein	Protein kinase superfamily protein; FUNCTIONS IN: protein kinase activity, kinase activity, ATP binding; INVOLVED IN: protein amino acid phosphorylation; LOCATED IN: mitochondrion; CONTAINS InterPro DOMAIN/s: Protein kinase, catalytic domain (InterPro:IPR000719), Serine-threonine/tyrosine-protein kinase (InterPro:IPR001245), Protein kinase-like domain (InterPro:IPR011009); BEST Arabidopsis thalia…
13459178	7.15027	7.27159	7.02548	8.0788	8.73273	9.54573	9.16689	AT3G52720	0.000758621	8.88104	7.14911	1.73193	3.32171	alpha carbonic anhydrase 1	alpha carbonic anhydrase 1 (ACA1); FUNCTIONS IN: carbonate dehydratase activity, zinc ion binding; INVOLVED IN: one-carbon metabolic process; LOCATED IN: chloroplast stroma; EXPRESSED IN: 20 plant structures; EXPRESSED DURING: 11 growth stages; CONTAINS InterPro DOMAIN/s: Carbonic anhydrase, alpha-class, catalytic domain (InterPro:IPR001148), Carbonic anhydrase, CAH1-like (InterPro:IPR018340), Ca…
13459702	10.466	10.8445	10.5229	12.09	11.8665	11.7039	12.1002	AT3G53980	0.00364807	11.9402	10.6111	1.32902	2.51232	Bifunctional inhibitor/lipid-transfer protein/seed storage 2S albumin superfamily protein	Bifunctional inhibitor/lipid-transfer protein/seed storage 2S albumin superfamily protein; FUNCTIONS IN: lipid binding; INVOLVED IN: lipid transport; LOCATED IN: endomembrane system; EXPRESSED IN: 10 plant structures; EXPRESSED DURING: 7 growth stages; CONTAINS InterPro DOMAIN/s: Bifunctional inhibitor/plant lipid transfer protein/seed storage (InterPro:IPR016140), Plant lipid transfer protein/se…
13459960	8.2834	7.89208	8.15015	8.35453	9.23923	9.42352	9.41595	AT3G54500	0.0348571	9.10831	8.10854	0.999763	1.99967	0	BEST Arabidopsis thaliana protein match is: dentin sialophosphoprotein-related (TAIR:AT5G64170.1); Has 183 Blast hits to 175 proteins in 44 species: Archae - 0; Bacteria - 4; Metazoa - 38; Fungi - 11; Plants - 120; Viruses - 0; Other Eukaryotes - 10 (source: NCBI BLink).
13460056	3.38411	3.25716	3.1842	3.73261	4.29032	5.72782	5.0688	AT3G54700	0.00687919	4.70489	3.27516	1.42973	2.69396	phosphate transporter 1;7	phosphate transporter 1;7 (PHT1;7); FUNCTIONS IN: phosphate transmembrane transporter activity, carbohydrate transmembrane transporter activity, sugar:hydrogen symporter activity; INVOLVED IN: transport, phosphate transport, transmembrane transport; LOCATED IN: plasma membrane, membrane; EXPRESSED IN: cultured cell; CONTAINS InterPro DOMAIN/s: Major facilitator superfamily (InterPro:IPR020846), G…
13460579	8.67072	8.27328	8.41846	9.68008	9.77831	10.5663	10.2072	AT3G56040	0.000987654	10.058	8.45415	1.6038	3.03943	UDP-glucose pyrophosphorylase 3	UDP-glucose pyrophosphorylase 3 (UGP3); FUNCTIONS IN: nucleotidyltransferase activity; INVOLVED IN: metabolic process; LOCATED IN: chloroplast; EXPRESSED IN: 22 plant structures; EXPRESSED DURING: 13 growth stages; CONTAINS InterPro DOMAIN/s: UTP--glucose-1-phosphate uridylyltransferase (InterPro:IPR002618); Has 215 Blast hits to 211 proteins in 91 species: Archae - 0; Bacteria - 18; Metazoa - 12…
13460718	6.66516	6.78555	6.48272	7.11628	7.56609	7.73663	7.85681	AT3G56290	0.0447188	7.56895	6.64448	0.924475	1.89799	0	unknown protein; Has 39 Blast hits to 39 proteins in 15 species: Archae - 0; Bacteria - 0; Metazoa - 0; Fungi - 0; Plants - 39; Viruses - 0; Other Eukaryotes - 0 (source: NCBI BLink).
13461276	4.67165	4.66456	4.60613	5.19026	5.32955	5.66865	6.05312	AT3G57540	0.0487353	5.5604	4.64745	0.912951	1.88289	Remorin family protein	Remorin family protein; CONTAINS InterPro DOMAIN/s: Remorin, C-terminal (InterPro:IPR005516); BEST Arabidopsis thaliana protein match is: Remorin family protein (TAIR:AT2G41870.1); Has 443 Blast hits to 443 proteins in 21 species: Archae - 0; Bacteria - 0; Metazoa - 1; Fungi - 1; Plants - 440; Viruses - 0; Other Eukaryotes - 1 (source: NCBI BLink).
13461900	9.6353	9.64734	9.77063	10.3797	10.498	10.6615	10.8091	AT3G59060	0.0449142	10.5871	9.68443	0.902628	1.86947	phytochrome interacting factor 3-like 6	phytochrome interacting factor 3-like 6 (PIL6); FUNCTIONS IN: DNA binding, sequence-specific DNA binding transcription factor activity; INVOLVED IN: red, far-red light phototransduction, ethylene biosynthetic process, circadian rhythm; LOCATED IN: nucleus; EXPRESSED IN: 18 plant structures; EXPRESSED DURING: 10 growth stages; CONTAINS InterPro DOMAIN/s: Helix-loop-helix DNA-binding domain (InterP…
13462022	5.63097	5.4663	5.38646	6.72678	6.90976	6.99442	6.79186	AT3G59400	0.00355856	6.8557	5.49458	1.36112	2.56885	enzyme binding;tetrapyrrole binding	GENOMES UNCOUPLED 4 (GUN4); FUNCTIONS IN: tetrapyrrole binding, enzyme binding; INVOLVED IN: chlorophyll biosynthetic process, chloroplast-nucleus signaling pathway, positive regulation of catalytic activity; LOCATED IN: chloroplast; EXPRESSED IN: 20 plant structures; EXPRESSED DURING: 13 growth stages; CONTAINS InterPro DOMAIN/s: GUN4-like (InterPro:IPR008629); Has 685 Blast hits to 680 proteins…
13462239	2.2237	2.33775	1.69428	5.24518	4.3772	6.28062	5.46922	AT3G59884	0	5.34305	2.08524	3.25781	9.56531	MIR827a; miRNA	0
13462698	4.56589	4.33456	4.68639	7.1788	6.68149	6.35714	6.59131	AT3G61090	0	6.70218	4.52895	2.17324	4.51035	Putative endonuclease or glycosyl hydrolase	Putative endonuclease or glycosyl hydrolase; BEST Arabidopsis thaliana protein match is: Putative endonuclease or glycosyl hydrolase (TAIR:AT3G61100.1); Has 176 Blast hits to 170 proteins in 14 species: Archae - 0; Bacteria - 0; Metazoa - 0; Fungi - 0; Plants - 176; Viruses - 0; Other Eukaryotes - 0 (source: NCBI BLink).
13463021	3.77491	3.98348	3.71718	4.94967	5.11035	5.17817	5.16861	AT3G61880	0.00522388	5.1017	3.82519	1.27651	2.42252	cytochrome p450 78a9	cytochrome p450 78a9 (CYP78A9); FUNCTIONS IN: monooxygenase activity, oxygen binding; INVOLVED IN: fruit development; LOCATED IN: endomembrane system; EXPRESSED IN: 7 plant structures; EXPRESSED DURING: 4 anthesis, flower development stages; CONTAINS InterPro DOMAIN/s: Cytochrome P450 (InterPro:IPR001128), Cytochrome P450, E-class, group I (InterPro:IPR002401), Cytochrome P450, conserved site (In…
13463093	4.78887	5.26702	5.06019	6.29733	6.17866	5.65136	5.55992	AT3G62040	0.0449844	5.92182	5.03869	0.883128	1.84437	Haloacid dehalogenase-like hydrolase (HAD) superfamily protein	Haloacid dehalogenase-like hydrolase (HAD) superfamily protein; FUNCTIONS IN: hydrolase activity; EXPRESSED IN: 13 plant structures; EXPRESSED DURING: LP.04 four leaves visible, 4 anthesis, petal differentiation and expansion stage; CONTAINS InterPro DOMAIN/s: Pyrimidine 5-nucleotidase (InterPro:IPR010237), HAD-superfamily hydrolase, subfamily IA, variant 3 (InterPro:IPR006402); BEST Arabidopsis …
13463143	5.41102	5.41288	5.33734	6.5734	6.17532	6.2443	6.11933	AT3G62150	0.0413725	6.27808	5.38708	0.891005	1.85447	P-glycoprotein 21	P-glycoprotein 21 (PGP21); FUNCTIONS IN: ATPase activity, coupled to transmembrane movement of substances; INVOLVED IN: transport, transmembrane transport; LOCATED IN: plasma membrane; EXPRESSED IN: 14 plant structures; EXPRESSED DURING: 8 growth stages; CONTAINS InterPro DOMAIN/s: ATPase, AAA+ type, core (InterPro:IPR003593), ABC transporter-like (InterPro:IPR003439), ABC transporter, transmembr…
13463392	4.59742	4.26845	4.90637	6.07287	5.73185	5.41124	5.79521	AT3G62730	0.00918129	5.75279	4.59075	1.16204	2.23774	0	unknown protein; FUNCTIONS IN: molecular_function unknown; INVOLVED IN: biological_process unknown; LOCATED IN: endomembrane system; EXPRESSED IN: 13 plant structures; EXPRESSED DURING: LP.04 four leaves visible, 4 anthesis, LP.02 two leaves visible, petal differentiation and expansion stage; BEST Arabidopsis thaliana protein match is: unknown protein (TAIR:AT1G47980.1); Has 172 Blast hits to 172…
13463594	9.27736	9.27912	9.37391	10.1164	10.1716	10.3554	10.5364	AT3G63210	0.027185	10.2949	9.31013	0.98481	1.97905	Protein of unknown function (DUF581)	Protein of unknown function (DUF581); CONTAINS InterPro DOMAIN/s: Protein of unknown function DUF581 (InterPro:IPR007650); BEST Arabidopsis thaliana protein match is: Protein of unknown function (DUF581) (TAIR:AT3G22550.1); Has 30201 Blast hits to 17322 proteins in 780 species: Archae - 12; Bacteria - 1396; Metazoa - 17338; Fungi - 3422; Plants - 5037; Viruses - 0; Other Eukaryotes - 2996 (source…
13463688	3.72048	3.92037	3.53101	5.97339	5.62489	5.7252	5.73452	AT3G63360	0	5.7645	3.72395	2.04055	4.11402	defensin-related	defensin-related; INVOLVED IN: defense response; LOCATED IN: endomembrane system; EXPRESSED IN: root; CONTAINS InterPro DOMAIN/s: Knottin (InterPro:IPR003614); Has 6 Blast hits to 6 proteins in 2 species: Archae - 0; Bacteria - 0; Metazoa - 0; Fungi - 0; Plants - 6; Viruses - 0; Other Eukaryotes - 0 (source: NCBI BLink).
13464204	4.62779	4.70851	4.54038	6.58067	6.24962	6.20712	6.43926	AT4G00975	0.000252101	6.36917	4.62556	1.74361	3.34871	other RNA	0
13464261	5.04616	6.11933	5.27806	7.44241	7.12664	7.53565	7.60741	AT4G01060	0	7.42803	5.48118	1.94684	3.8553	CAPRICE-like MYB3	CAPRICE-like MYB3 (CPL3); CONTAINS InterPro DOMAIN/s: SANT, DNA-binding (InterPro:IPR001005), Homeodomain-like (InterPro:IPR009057), Myb, DNA-binding (InterPro:IPR014778), Homeodomain-related (InterPro:IPR012287), MYB-like (InterPro:IPR017877), Myb transcription factor (InterPro:IPR015495); BEST Arabidopsis thaliana protein match is: Homeodomain-like superfamily protein (TAIR:AT2G46410.1); Has 27…
13464485	1.95867	2.80162	2.13428	3.57135	3.21508	2.98524	3.39264	AT4G01640	0.0276744	3.29108	2.29819	0.992889	1.99017	F-box associated ubiquitination effector family protein	F-box associated ubiquitination effector family protein; CONTAINS InterPro DOMAIN/s: F-box associated domain, type 1 (InterPro:IPR006527), F-box associated interaction domain (InterPro:IPR017451); BEST Arabidopsis thaliana protein match is: F-box and associated interaction domains-containing protein (TAIR:AT2G34280.1); Has 303 Blast hits to 297 proteins in 21 species: Archae - 0; Bacteria - 0; Me…
13464968	5.29755	5.84557	4.92126	6.96119	6.19016	7.28789	6.22492	AT4G02555	0.00762058	6.66604	5.35479	1.31125	2.48157	snoRNA	snoRNA
13465194	2.67154	2.71077	2.70183	3.24662	3.9982	4.12462	3.8523	AT4G03039	0.0168884	3.80544	2.69471	1.11072	2.15954	MIR826a; miRNA	0
13465360	3.21773	3.56202	3.34004	4.28513	4.05635	4.63936	4.16336	AT4G03443	0.0453261	4.28605	3.37326	0.91279	1.88268	0	unknown protein; FUNCTIONS IN: molecular_function unknown; INVOLVED IN: biological_process unknown; LOCATED IN: cellular_component unknown; Has 0 Blast hits to 0 proteins in 0 species (source: NCBI BLink).
13465467	6.87818	6.4809	6.87678	7.80463	7.85582	8.55683	8.23617	AT4G03960	0.00410788	8.11336	6.74529	1.36807	2.58126	Phosphotyrosine protein phosphatases superfamily protein	Phosphotyrosine protein phosphatases superfamily protein; FUNCTIONS IN: phosphatase activity, protein tyrosine phosphatase activity, phosphoprotein phosphatase activity; INVOLVED IN: dephosphorylation; LOCATED IN: cellular_component unknown; EXPRESSED IN: 22 plant structures; EXPRESSED DURING: 13 growth stages; CONTAINS InterPro DOMAIN/s: Protein-tyrosine phosphatase, active site (InterPro:IPR016…
13465484	8.45593	8.33115	8.40852	9.34149	9.30874	9.82472	9.46714	AT4G04040	0.0166667	9.48552	8.39854	1.08699	2.1243	Phosphofructokinase family protein	maternal effect embryo arrest 51 (MEE51); CONTAINS InterPro DOMAIN/s: Pyrophosphate-dependent phosphofructokinase PfpB (InterPro:IPR011183), Phosphofructokinase (InterPro:IPR000023); BEST Arabidopsis thaliana protein match is: Phosphofructokinase family protein (TAIR:AT1G12000.1); Has 30201 Blast hits to 17322 proteins in 780 species: Archae - 12; Bacteria - 1396; Metazoa - 17338; Fungi - 3422; P…
13466291	6.92505	6.99699	6.77986	7.94822	7.85741	7.88444	8.32583	AT4G08300	0.0134456	8.00398	6.90063	1.10335	2.14852	nodulin MtN21 /EamA-like transporter family protein	nodulin MtN21 /EamA-like transporter family protein; LOCATED IN: membrane; EXPRESSED IN: 13 plant structures; EXPRESSED DURING: 7 growth stages; CONTAINS InterPro DOMAIN/s: Protein of unknown function DUF6, transmembrane (InterPro:IPR000620); BEST Arabidopsis thaliana protein match is: nodulin MtN21 /EamA-like transporter family protein (TAIR:AT1G44800.1); Has 3616 Blast hits to 3605 proteins in …
13467059	5.90211	5.64221	5.7059	6.31708	6.8362	7.35098	7.58943	AT4G10310	0.00868263	7.02342	5.75008	1.27335	2.41722	high-affinity K+ transporter 1	high-affinity K+ transporter 1 (HKT1); CONTAINS InterPro DOMAIN/s: Potassium transport protein, high-affinity (InterPro:IPR004773), Cation transporter (InterPro:IPR003445); Has 30201 Blast hits to 17322 proteins in 780 species: Archae - 12; Bacteria - 1396; Metazoa - 17338; Fungi - 3422; Plants - 5037; Viruses - 0; Other Eukaryotes - 2996 (source: NCBI BLink).
13467725	5.69171	5.64745	5.84221	7.10885	7.20415	7.45566	7.51649	AT4G12080	0.0008	7.32129	5.72712	1.59417	3.0192	AT-hook motif nuclear-localized protein 1	AT-hook motif nuclear-localized protein 1 (AHL1); FUNCTIONS IN: DNA binding; LOCATED IN: mitochondrion, nucleolus, nucleus, cytoplasm; EXPRESSED IN: 9 plant structures; EXPRESSED DURING: LP.04 four leaves visible, 4 anthesis, petal differentiation and expansion stage; CONTAINS InterPro DOMAIN/s: Protein of unknown function DUF296 (InterPro:IPR005175), AT hook, DNA-binding motif (InterPro:IPR01795…
13467776	5.23602	6.00137	5.54903	6.57472	6.11002	6.66257	6.90408	AT4G12350	0.038386	6.56285	5.59547	0.967373	1.95528	myb domain protein 42	myb domain protein 42 (MYB42); CONTAINS InterPro DOMAIN/s: SANT, DNA-binding (InterPro:IPR001005), Homeodomain-like (InterPro:IPR009057), Myb, DNA-binding (InterPro:IPR014778), HTH transcriptional regulator, Myb-type, DNA-binding (InterPro:IPR017930), Homeodomain-related (InterPro:IPR012287), Myb transcription factor (InterPro:IPR015495); BEST Arabidopsis thaliana protein match is: myb domain pro…
13467786	4.89387	5.78808	5.39487	6.66421	6.75758	7.56162	6.87622	AT4G12390	0.00151163	6.96491	5.35894	1.60597	3.044	pectin methylesterase inhibitor 1	pectin methylesterase inhibitor 1 (PME1); FUNCTIONS IN: enzyme inhibitor activity, pectinesterase inhibitor activity, pectinesterase activity; INVOLVED IN: biological_process unknown; LOCATED IN: endomembrane system; EXPRESSED IN: 22 plant structures; EXPRESSED DURING: 13 growth stages; CONTAINS InterPro DOMAIN/s: Pectinesterase inhibitor (InterPro:IPR006501); BEST Arabidopsis thaliana protein ma…
13468018	5.85736	5.70468	5.9331	6.58078	6.59215	7.13556	6.60022	AT4G13030	0.0497097	6.72718	5.83172	0.89546	1.8602	P-loop containing nucleoside triphosphate hydrolases superfamily protein	P-loop containing nucleoside triphosphate hydrolases superfamily protein; Has 75 Blast hits to 75 proteins in 36 species: Archae - 0; Bacteria - 37; Metazoa - 10; Fungi - 2; Plants - 25; Viruses - 0; Other Eukaryotes - 1 (source: NCBI BLink).
13468189	2.65715	1.76593	2.28668	4.34928	3.80483	3.3872	3.25214	AT4G13570	0.00246305	3.69836	2.23659	1.46178	2.75447	histone H2A 4	histone H2A 4 (HTA4); FUNCTIONS IN: DNA binding; INVOLVED IN: nucleosome assembly; LOCATED IN: nucleus, nucleosome; EXPRESSED IN: stem, embryo, sepal, seed; EXPRESSED DURING: 4 anthesis, F mature embryo stage, E expanded cotyledon stage; CONTAINS InterPro DOMAIN/s: Histone H2A (InterPro:IPR002119), Histone-fold (InterPro:IPR009072), Histone core (InterPro:IPR007125); BEST Arabidopsis thaliana pro…
13468194	3.71782	3.30864	3.18494	5.61633	5.66536	5.20142	5.2194	AT4G13572	0	5.42563	3.4038	2.02183	4.06099	0	unknown protein; FUNCTIONS IN: molecular_function unknown; INVOLVED IN: biological_process unknown; LOCATED IN: cellular_component unknown; Has 0 Blast hits to 0 proteins in 0 species (source: NCBI BLink).
13468308	7.72198	7.60025	7.57818	8.3514	8.57217	9.23522	9.18694	AT4G13920	0.0111111	8.83643	7.63347	1.20296	2.30211	receptor like protein 50	receptor like protein 50 (RLP50); FUNCTIONS IN: kinase activity; INVOLVED IN: signal transduction, defense response; LOCATED IN: endomembrane system; CONTAINS InterPro DOMAIN/s: Leucine-rich repeat-containing N-terminal domain, type 2 (InterPro:IPR013210), Leucine-rich repeat (InterPro:IPR001611); BEST Arabidopsis thaliana protein match is: receptor like protein 47 (TAIR:AT4G13810.1); Has 30201 B…
13468965	3.60163	3.48145	3.19672	4.54707	5.43303	5.44298	6.19916	AT4G15248	0	5.40556	3.4266	1.97896	3.9421	B-box type zinc finger family protein	B-box type zinc finger family protein; FUNCTIONS IN: zinc ion binding; INVOLVED IN: biological_process unknown; LOCATED IN: intracellular; CONTAINS InterPro DOMAIN/s: Zinc finger, B-box (InterPro:IPR000315); BEST Arabidopsis thaliana protein match is: B-box type zinc finger family protein (TAIR:AT3G21890.1); Has 35333 Blast hits to 34131 proteins in 2444 species: Archae - 798; Bacteria - 22429; M…
13469040	6.97785	6.73554	6.76548	7.22301	7.85362	7.96254	8.09415	AT4G15430	0.0376142	7.78333	6.82629	0.95704	1.94132	ERD (early-responsive to dehydration stress) family protein	ERD (early-responsive to dehydration stress) family protein; FUNCTIONS IN: molecular_function unknown; INVOLVED IN: biological_process unknown; LOCATED IN: endomembrane system, membrane; EXPRESSED IN: 20 plant structures; EXPRESSED DURING: 13 growth stages; CONTAINS InterPro DOMAIN/s: Protein of unknown function DUF221 (InterPro:IPR003864); BEST Arabidopsis thaliana protein match is: ERD (early-r…
13469100	10.1646	9.73509	10.064	11.1855	10.9856	11.3486	11.2211	AT4G15540	0.00817901	11.1852	9.9879	1.1973	2.29311	EamA-like transporter family	EamA-like transporter family; FUNCTIONS IN: molecular_function unknown; INVOLVED IN: biological_process unknown; LOCATED IN: membrane; CONTAINS InterPro DOMAIN/s: Protein of unknown function DUF6, transmembrane (InterPro:IPR000620); BEST Arabidopsis thaliana protein match is: nodulin MtN21 /EamA-like transporter family protein (TAIR:AT5G40230.1); Has 30201 Blast hits to 17322 proteins in 780 spec…
13469353	5.54031	5.97195	5.76525	6.70157	7.46485	7.73964	7.21979	AT4G16008	0.00198953	7.28146	5.75917	1.5223	2.87248	0	unknown protein; FUNCTIONS IN: molecular_function unknown; INVOLVED IN: biological_process unknown; LOCATED IN: cellular_component unknown; Has 30201 Blast hits to 17322 proteins in 780 species: Archae - 12; Bacteria - 1396; Metazoa - 17338; Fungi - 3422; Plants - 5037; Viruses - 0; Other Eukaryotes - 2996 (source: NCBI BLink).
13469837	8.27357	8.31663	8.04963	9.75536	10.0482	9.619	9.75554	AT4G17245	0.000816327	9.79454	8.21328	1.58126	2.99231	RING/U-box superfamily protein	RING/U-box superfamily protein; FUNCTIONS IN: zinc ion binding; EXPRESSED IN: 19 plant structures; EXPRESSED DURING: 11 growth stages; CONTAINS InterPro DOMAIN/s: Zinc finger, RING-type (InterPro:IPR001841), Zinc finger, C3HC4 RING-type (InterPro:IPR018957); BEST Arabidopsis thaliana protein match is: RING/U-box superfamily protein (TAIR:AT5G47610.1); Has 30201 Blast hits to 17322 proteins in 780…
13469883	7.39467	7.47578	7.56909	8.43989	8.58744	8.88805	8.68461	AT4G17340	0.00985632	8.65	7.47985	1.17015	2.25035	tonoplast intrinsic protein 2;2	tonoplast intrinsic protein 2;2 (TIP2;2); FUNCTIONS IN: water channel activity; INVOLVED IN: response to salt stress, transport; LOCATED IN: in 6 components; EXPRESSED IN: 25 plant structures; EXPRESSED DURING: 10 growth stages; CONTAINS InterPro DOMAIN/s: Major intrinsic protein, conserved site (InterPro:IPR022357), Aquaporin (InterPro:IPR012269), Major intrinsic protein (InterPro:IPR000425); BE…
13470091	8.24386	8.08021	8.10512	9.79462	9.69836	10.3438	10.1234	AT4G17790	9.09091e-05	9.99004	8.14306	1.84698	3.59746	SNARE associated Golgi protein family	SNARE associated Golgi protein family; CONTAINS InterPro DOMAIN/s: SNARE associated Golgi protein (InterPro:IPR015414); BEST Arabidopsis thaliana protein match is: SNARE associated Golgi protein family (TAIR:AT1G71940.1); Has 30201 Blast hits to 17322 proteins in 780 species: Archae - 12; Bacteria - 1396; Metazoa - 17338; Fungi - 3422; Plants - 5037; Viruses - 0; Other Eukaryotes - 2996 (source: …
13470691	8.10387	7.97569	8.11298	8.96319	9.16629	9.73773	9.13509	AT4G19160	0.0106761	9.25058	8.06418	1.1864	2.27584	0	unknown protein; Has 30201 Blast hits to 17322 proteins in 780 species: Archae - 12; Bacteria - 1396; Metazoa - 17338; Fungi - 3422; Plants - 5037; Viruses - 0; Other Eukaryotes - 2996 (source: NCBI BLink).
13470705	11.0233	11.1677	11.0055	12.0547	12.037	11.9986	12.2355	AT4G19170	0.0210173	12.0815	11.0655	1.01597	2.02226	nine-cis-epoxycarotenoid dioxygenase 4	nine-cis-epoxycarotenoid dioxygenase 4 (NCED4); LOCATED IN: chloroplast, plastoglobule; EXPRESSED IN: 16 plant structures; EXPRESSED DURING: 9 growth stages; CONTAINS InterPro DOMAIN/s: Carotenoid oxygenase (InterPro:IPR004294); BEST Arabidopsis thaliana protein match is: nine-cis-epoxycarotenoid dioxygenase 5 (TAIR:AT1G30100.1); Has 2918 Blast hits to 2864 proteins in 491 species: Archae - 16; B…
13471074	3.82337	3.73037	3.58999	4.57588	4.69051	4.34042	4.77533	AT4G20140	0.0453488	4.59553	3.71458	0.880955	1.84159	Leucine-rich repeat transmembrane protein kinase	GASSHO1 (GSO1); FUNCTIONS IN: protein serine/threonine kinase activity, protein kinase activity, ATP binding; INVOLVED IN: protein amino acid phosphorylation, transmembrane receptor protein tyrosine kinase signaling pathway, embryo development, epidermis development; LOCATED IN: endomembrane system; EXPRESSED IN: 13 plant structures; EXPRESSED DURING: 8 growth stages; CONTAINS InterPro DOMAIN/s: …
13471218	4.45259	4.33114	4.14434	6.37081	6.10011	5.37807	6.53265	AT4G20390	0.00017094	6.09541	4.30936	1.78605	3.4487	Uncharacterised protein family (UPF0497)	Uncharacterised protein family (UPF0497); CONTAINS InterPro DOMAIN/s: Uncharacterised protein family UPF0497, trans-membrane plant (InterPro:IPR006702), Uncharacterised protein family UPF0497, trans-membrane plant subgroup (InterPro:IPR006459); BEST Arabidopsis thaliana protein match is: Uncharacterised protein family (UPF0497) (TAIR:AT5G44550.1); Has 1807 Blast hits to 1807 proteins in 277 speci…
13471539	2.1177	2.24332	1.99268	3.24855	3.29344	2.7475	3.00178	AT4G21200	0.0276983	3.07282	2.1179	0.954923	1.93848	gibberellin 2-oxidase 8	gibberellin 2-oxidase 8 (GA2OX8); CONTAINS InterPro DOMAIN/s: Oxoglutarate/iron-dependent oxygenase (InterPro:IPR005123); BEST Arabidopsis thaliana protein match is: gibberellin 2-oxidase 7 (TAIR:AT1G50960.1); Has 8586 Blast hits to 8547 proteins in 1007 species: Archae - 0; Bacteria - 1133; Metazoa - 115; Fungi - 1020; Plants - 4926; Viruses - 0; Other Eukaryotes - 1392 (source: NCBI BLink).
13471651	7.24286	6.96444	7.03785	8.12712	8.27548	9.04058	8.91501	AT4G21470	0.002	8.58955	7.08172	1.50783	2.84382	riboflavin kinase/FMN hydrolase	riboflavin kinase/FMN hydrolase (FMN/FHY); FUNCTIONS IN: riboflavin kinase activity, FMN adenylyltransferase activity; INVOLVED IN: riboflavin biosynthetic process, metabolic process; LOCATED IN: endomembrane system; EXPRESSED IN: 22 plant structures; EXPRESSED DURING: 13 growth stages; CONTAINS InterPro DOMAIN/s: Haloacid dehalogenase-like hydrolase (InterPro:IPR005834), Haloacid dehydrogenase/e…
13472239	6.8839	6.65282	6.77386	8.72774	8.64037	9.36076	9.12583	AT4G23000	0	8.96367	6.77019	2.19348	4.57408	Calcineurin-like metallo-phosphoesterase superfamily protein	Calcineurin-like metallo-phosphoesterase superfamily protein; FUNCTIONS IN: hydrolase activity, protein serine/threonine phosphatase activity; INVOLVED IN: biological_process unknown; LOCATED IN: cellular_component unknown; EXPRESSED IN: 22 plant structures; EXPRESSED DURING: 13 growth stages; CONTAINS InterPro DOMAIN/s: Metallophosphoesterase (InterPro:IPR004843); BEST Arabidopsis thaliana prote…
13472381	5.87904	6.36229	6.15436	8.08098	7.64467	7.63147	7.6878	AT4G23400	0.000615385	7.76123	6.1319	1.62933	3.0937	plasma membrane intrinsic protein 1;5	plasma membrane intrinsic protein 1;5 (PIP1;5); FUNCTIONS IN: water channel activity; INVOLVED IN: response to salt stress, transport; LOCATED IN: plasma membrane, membrane; EXPRESSED IN: 22 plant structures; EXPRESSED DURING: 14 growth stages; CONTAINS InterPro DOMAIN/s: Major intrinsic protein, conserved site (InterPro:IPR022357), Aquaporin (InterPro:IPR012269), Major intrinsic protein (InterPr…
13473505	3.03103	3.49271	3.49829	4.62541	4.52042	5.35002	5.12558	AT4G25760	0.00147727	4.90536	3.34068	1.56468	2.95812	glutamine dumper 2	glutamine dumper 2 (GDU2); BEST Arabidopsis thaliana protein match is: glutamine dumper 3 (TAIR:AT5G57685.1); Has 30201 Blast hits to 17322 proteins in 780 species: Archae - 12; Bacteria - 1396; Metazoa - 17338; Fungi - 3422; Plants - 5037; Viruses - 0; Other Eukaryotes - 2996 (source: NCBI BLink).
13473738	4.82617	4.52089	4.4635	6.19535	5.9011	6.09843	6.16602	AT4G26220	0.00155556	6.09023	4.60352	1.48671	2.80248	S-adenosyl-L-methionine-dependent methyltransferases superfamily protein	S-adenosyl-L-methionine-dependent methyltransferases superfamily protein; FUNCTIONS IN: O-methyltransferase activity; LOCATED IN: cytosol; EXPRESSED IN: shoot, inflorescence meristem, root, flower; EXPRESSED DURING: petal differentiation and expansion stage, seed development stages; CONTAINS InterPro DOMAIN/s: O-methyltransferase, family 3 (InterPro:IPR002935); BEST Arabidopsis thaliana protein m…
13474231	7.84026	8.34826	8.07202	9.24399	8.89927	9.05036	8.98157	AT4G27435	0.0315985	9.0438	8.08685	0.956948	1.9412	Protein of unknown function (DUF1218)	Protein of unknown function (DUF1218); FUNCTIONS IN: molecular_function unknown; INVOLVED IN: biological_process unknown; LOCATED IN: endomembrane system; EXPRESSED IN: 23 plant structures; EXPRESSED DURING: 13 growth stages; CONTAINS InterPro DOMAIN/s: Protein of unknown function DUF1218 (InterPro:IPR009606); BEST Arabidopsis thaliana protein match is: Protein of unknown function (DUF1218) (TAIR…
13474587	6.70887	6.40162	6.49555	7.47631	7.51654	7.92997	7.8568	AT4G28260	0.0110335	7.69491	6.53535	1.15956	2.23389	0	unknown protein; Has 50 Blast hits to 42 proteins in 12 species: Archae - 0; Bacteria - 0; Metazoa - 1; Fungi - 0; Plants - 49; Viruses - 0; Other Eukaryotes - 0 (source: NCBI BLink).
13474665	2.58013	2.48205	2.69166	4.26138	3.74988	3.39553	3.30955	AT4G28420	0.0133159	3.67909	2.58462	1.09447	2.13535	Tyrosine transaminase family protein	Tyrosine transaminase family protein; FUNCTIONS IN: 1-aminocyclopropane-1-carboxylate synthase activity, pyridoxal phosphate binding, transferase activity, transferring nitrogenous groups, transaminase activity, catalytic activity; INVOLVED IN: cellular amino acid and derivative metabolic process, biosynthetic process; LOCATED IN: cellular_component unknown; EXPRESSED IN: stem; CONTAINS InterPro …
13474704	8.96094	8.18799	8.96931	9.75111	9.63356	9.39318	10.1064	AT4G28500	0.0259	9.72107	8.70608	1.01499	2.02088	NAC domain containing protein 73	NAC domain containing protein 73 (NAC073); CONTAINS InterPro DOMAIN/s: No apical meristem (NAM) protein (InterPro:IPR003441); BEST Arabidopsis thaliana protein match is: NAC domain containing protein 10 (TAIR:AT1G28470.1); Has 2322 Blast hits to 2317 proteins in 68 species: Archae - 0; Bacteria - 0; Metazoa - 0; Fungi - 0; Plants - 2321; Viruses - 0; Other Eukaryotes - 1 (source: NCBI BLink).
13474709	3.60763	3.15027	3.54241	4.18468	3.80608	9.43555	3.72803	AT4G28520	0.0137949	5.28858	3.43344	1.85515	3.61788	cruciferin 3	cruciferin 3 (CRU3); FUNCTIONS IN: nutrient reservoir activity; INVOLVED IN: response to abscisic acid stimulus, embryo development ending in seed dormancy; LOCATED IN: protein body; EXPRESSED IN: 7 plant structures; EXPRESSED DURING: seedling growth, seed development stages; CONTAINS InterPro DOMAIN/s: 11-S seed storage protein, conserved site (InterPro:IPR022379), Cupin, RmlC-type (InterPro:IPR…
13475947	6.48639	6.40193	6.23687	7.92921	7.59736	8.37517	8.14356	AT4G31248	0.000780142	8.01133	6.37506	1.63627	3.1086	other RNA	0
13476550	6.32492	6.59332	6.42697	7.93917	8.44947	9.60683	8.58502	AT4G32480	0	8.64512	6.4484	2.19672	4.58435	Protein of unknown function (DUF506)	Protein of unknown function (DUF506) ; FUNCTIONS IN: molecular_function unknown; INVOLVED IN: biological_process unknown; LOCATED IN: cellular_component unknown; EXPRESSED IN: cultured cell; CONTAINS InterPro DOMAIN/s: Protein of unknown function DUF506, plant (InterPro:IPR006502); BEST Arabidopsis thaliana protein match is: Protein of unknown function (DUF506) (TAIR:AT2G20670.1); Has 1807 Blast …
13476930	8.3522	8.5513	8.39948	10.0598	10.0598	10.7852	10.4238	AT4G33030	0	10.3321	8.43433	1.89782	3.7265	sulfoquinovosyldiacylglycerol 1	sulfoquinovosyldiacylglycerol 1 (SQD1); FUNCTIONS IN: UDPsulfoquinovose synthase activity, sulfotransferase activity, zinc ion binding; INVOLVED IN: cellular response to phosphate starvation, sulfolipid biosynthetic process, glycolipid biosynthetic process; LOCATED IN: chloroplast; EXPRESSED IN: 24 plant structures; EXPRESSED DURING: 14 growth stages; CONTAINS InterPro DOMAIN/s: NAD-dependent epi…
13477032	6.42715	6.51391	6.59727	6.14185	8.35734	8.28693	8.28227	AT4G33420	0.0119355	7.7671	6.51278	1.25432	2.38555	Peroxidase superfamily protein	Peroxidase superfamily protein; FUNCTIONS IN: peroxidase activity, heme binding; INVOLVED IN: response to oxidative stress, oxidation reduction; EXPRESSED IN: 20 plant structures; EXPRESSED DURING: 10 growth stages; CONTAINS InterPro DOMAIN/s: Haem peroxidase (InterPro:IPR010255), Plant peroxidase (InterPro:IPR000823), Peroxidases heam-ligand binding site (InterPro:IPR019793), Haem peroxidase, pl…
13477120	2.45529	1.89075	2.34396	3.837	3.5827	3.32535	3.83298	AT4G33610	0.00247525	3.64451	2.23	1.4145	2.66568	glycine-rich protein	glycine-rich protein; BEST Arabidopsis thaliana protein match is: glycine-rich protein (TAIR:AT1G55990.1); Has 1241 Blast hits to 739 proteins in 74 species: Archae - 0; Bacteria - 1083; Metazoa - 49; Fungi - 4; Plants - 54; Viruses - 14; Other Eukaryotes - 37 (source: NCBI BLink).
13477410	4.12807	4.32853	4.33734	4.89388	5.98729	5.20044	5.6373	AT4G34250	0.012118	5.42973	4.26465	1.16508	2.24246	3-ketoacyl-CoA synthase 16	3-ketoacyl-CoA synthase 16 (KCS16); FUNCTIONS IN: transferase activity, transferring acyl groups other than amino-acyl groups, catalytic activity, acyltransferase activity; INVOLVED IN: fatty acid elongation, response to light stimulus, very long-chain fatty acid metabolic process, response to osmotic stress; LOCATED IN: endomembrane system, membrane; EXPRESSED IN: 17 plant structures; EXPRESSED …
13477453	6.65542	6.22676	6.60086	7.31966	7.43705	8.34756	7.90617	AT4G34310	0.00854545	7.75261	6.49435	1.25827	2.39208	alpha/beta-Hydrolases superfamily protein	alpha/beta-Hydrolases superfamily protein; FUNCTIONS IN: hydrolase activity, acting on ester bonds; INVOLVED IN: intracellular protein transport, GPI anchor metabolic process; LOCATED IN: intrinsic to endoplasmic reticulum membrane; EXPRESSED IN: 23 plant structures; EXPRESSED DURING: 15 growth stages; CONTAINS InterPro DOMAIN/s: PGAP1-like (InterPro:IPR012908); Has 734 Blast hits to 732 proteins…
13477597	4.71493	4.79047	5.13607	6.04425	5.69178	5.4316	6.23171	AT4G34550	0.0287238	5.84983	4.88049	0.969344	1.95795	0	BEST Arabidopsis thaliana protein match is: F-box family protein (TAIR:AT2G16365.3); Has 37 Blast hits to 37 proteins in 8 species: Archae - 0; Bacteria - 0; Metazoa - 0; Fungi - 0; Plants - 37; Viruses - 0; Other Eukaryotes - 0 (source: NCBI BLink).
13477620	6.28656	6.97133	6.27837	7.69457	7.89175	8.38343	7.89792	AT4G34600	0.00288462	7.96692	6.51209	1.45483	2.74124	0	unknown protein; FUNCTIONS IN: molecular_function unknown; INVOLVED IN: pollen tube growth; LOCATED IN: endomembrane system; EXPRESSED IN: 11 plant structures; EXPRESSED DURING: M germinated pollen stage, LP.04 four leaves visible, 4 anthesis, petal differentiation and expansion stage; BEST Arabidopsis thaliana protein match is: unknown protein (TAIR:AT2G16385.1); Has 17 Blast hits to 17 proteins…
13477708	2.44112	2.56878	2.69247	4.15064	3.86339	3.35246	3.61944	AT4G34850	0.00780255	3.74648	2.56746	1.17903	2.26424	Chalcone and stilbene synthase family protein	LESS ADHESIVE POLLEN 5 (LAP5); FUNCTIONS IN: transferase activity, transferring acyl groups other than amino-acyl groups, catalytic activity, acyltransferase activity; INVOLVED IN: phenylpropanoid biosynthetic process, pollen exine formation; LOCATED IN: cellular_component unknown; EXPRESSED IN: leaf whorl, sepal, anther, flower, seed; EXPRESSED DURING: petal differentiation and expansion stage, …
13477724	7.68085	7.5409	7.61614	8.76585	8.35631	8.37588	8.45952	AT4G34881	0.0446552	8.48939	7.61263	0.876762	1.83625	0	unknown protein; FUNCTIONS IN: molecular_function unknown; INVOLVED IN: biological_process unknown; LOCATED IN: endomembrane system; Has 30201 Blast hits to 17322 proteins in 780 species: Archae - 12; Bacteria - 1396; Metazoa - 17338; Fungi - 3422; Plants - 5037; Viruses - 0; Other Eukaryotes - 2996 (source: NCBI BLink).
13478151	3.97124	4.32939	4.14254	4.98078	5.72456	5.47466	5.2167	AT4G35770	0.00908824	5.34917	4.14772	1.20145	2.29971	Rhodanese/Cell cycle control phosphatase superfamily protein	SENESCENCE 1 (SEN1); FUNCTIONS IN: molecular_function unknown; INVOLVED IN: in 6 processes; LOCATED IN: chloroplast; EXPRESSED IN: 22 plant structures; EXPRESSED DURING: 13 growth stages; CONTAINS InterPro DOMAIN/s: Rhodanese-like (InterPro:IPR001763); BEST Arabidopsis thaliana protein match is: sulfurtransferase protein 16 (TAIR:AT5G66040.1); Has 1680 Blast hits to 1680 proteins in 570 species: …
13478449	7.12473	7.32777	6.8033	9.26445	8.70383	9.07206	8.26478	AT4G36570	0.000569106	8.82628	7.08527	1.74101	3.3427	RAD-like 3	RAD-like 3 (RL3); CONTAINS InterPro DOMAIN/s: Molecular chaperone, heat shock protein, Hsp40, DnaJ (InterPro:IPR015609), SANT, DNA-binding (InterPro:IPR001005), Myb, DNA-binding (InterPro:IPR014778), Homeodomain-like (InterPro:IPR009057), SANT, eukarya (InterPro:IPR017884); BEST Arabidopsis thaliana protein match is: RAD-like 6 (TAIR:AT1G75250.1); Has 67 Blast hits to 67 proteins in 12 species: A…
13478726	3.10603	2.84803	3.01824	3.46194	3.8697	4.89693	3.91737	AT4G37220	0.0324	4.03648	2.99077	1.04572	2.06439	Cold acclimation protein WCOR413 family	Cold acclimation protein WCOR413 family; CONTAINS InterPro DOMAIN/s: Cold acclimation WCOR413 (InterPro:IPR008892); BEST Arabidopsis thaliana protein match is: cold-regulated 413-plasma membrane 2 (TAIR:AT3G50830.1); Has 160 Blast hits to 157 proteins in 29 species: Archae - 0; Bacteria - 0; Metazoa - 0; Fungi - 0; Plants - 160; Viruses - 0; Other Eukaryotes - 0 (source: NCBI BLink).
13478764	4.5543	4.33163	4.8284	5.77571	5.41421	5.7079	5.87232	AT4G37400	0.0127807	5.69254	4.57144	1.12109	2.17511	cytochrome P450, family 81, subfamily F, polypeptide 3	cytochrome P450, family 81, subfamily F, polypeptide 3 (CYP81F3); FUNCTIONS IN: electron carrier activity, monooxygenase activity, iron ion binding, oxygen binding, heme binding; INVOLVED IN: oxidation reduction; EXPRESSED IN: stem, leaf whorl, root, leaf, stamen; EXPRESSED DURING: LP.06 six leaves visible, LP.04 four leaves visible, 4 anthesis, LP.10 ten leaves visible; CONTAINS InterPro DOMAIN/…
13478799	2.85831	2.91396	3.33274	3.92491	4.24773	4.70573	4.18056	AT4G37520	0.00815951	4.26474	3.035	1.22973	2.34523	Peroxidase superfamily protein	Peroxidase superfamily protein; FUNCTIONS IN: protein binding, peroxidase activity; INVOLVED IN: oxidation reduction, response to oxidative stress; LOCATED IN: cytoplasm; CONTAINS InterPro DOMAIN/s: Haem peroxidase (InterPro:IPR010255), Plant peroxidase (InterPro:IPR000823), Peroxidases heam-ligand binding site (InterPro:IPR019793), Haem peroxidase, plant/fungal/bacterial (InterPro:IPR002016); BE…
13478908	8.58599	8.60038	8.5775	9.14682	9.42534	9.49335	9.90831	AT4G37760	0.0460337	9.49345	8.58796	0.905496	1.87319	squalene epoxidase 3	squalene epoxidase 3 (SQE3); FUNCTIONS IN: squalene monooxygenase activity; INVOLVED IN: response to jasmonic acid stimulus, response to wounding, sterol biosynthetic process; LOCATED IN: endomembrane system, integral to membrane; EXPRESSED IN: 23 plant structures; EXPRESSED DURING: 15 growth stages; CONTAINS InterPro DOMAIN/s: Squalene epoxidase (InterPro:IPR013698), Fumarate reductase/succinate…
13479012	4.61865	5.00133	4.82651	7.05109	6.78997	6.50048	6.99478	AT4G38080	0	6.83408	4.8155	2.01858	4.05185	hydroxyproline-rich glycoprotein family protein	hydroxyproline-rich glycoprotein family protein; FUNCTIONS IN: molecular_function unknown; INVOLVED IN: biological_process unknown; LOCATED IN: endomembrane system; EXPRESSED IN: embryo, hypocotyl, root; EXPRESSED DURING: C globular stage; BEST Arabidopsis thaliana protein match is: hydroxyproline-rich glycoprotein family protein (TAIR:AT2G22510.1); Has 4732 Blast hits to 2740 proteins in 428 spe…
13479344	4.65485	4.34662	4.7555	4.75595	5.53289	6.27281	6.29094	AT4G38960	0.0237292	5.71315	4.58566	1.12749	2.18478	B-box type zinc finger family protein	B-box type zinc finger family protein; FUNCTIONS IN: sequence-specific DNA binding transcription factor activity, zinc ion binding; INVOLVED IN: regulation of transcription; LOCATED IN: endomembrane system, intracellular; EXPRESSED IN: 18 plant structures; EXPRESSED DURING: 8 growth stages; CONTAINS InterPro DOMAIN/s: Zinc finger, B-box (InterPro:IPR000315); BEST Arabidopsis thaliana protein matc…
13479539	7.89948	8.91047	7.86499	9.60533	8.89669	9.38905	8.92649	AT4G39363	0.0377273	9.20439	8.22498	0.979412	1.97166	snoRNA	snoRNA
13479632	5.31702	5.0828	5.17032	5.88214	6.30713	6.59578	6.14938	AT4G39640	0.0222785	6.23361	5.19005	1.04356	2.06131	gamma-glutamyl transpeptidase 1	gamma-glutamyl transpeptidase 1 (GGT1); FUNCTIONS IN: gamma-glutamyltransferase activity, glutathione gamma-glutamylcysteinyltransferase activity; INVOLVED IN: response to oxidative stress, glutathione catabolic process; LOCATED IN: apoplast, plant-type cell wall; EXPRESSED IN: 26 plant structures; EXPRESSED DURING: 10 growth stages; CONTAINS InterPro DOMAIN/s: Gamma-glutamyltranspeptidase (Inter…
13480077	5.62241	5.26647	5.39792	6.38147	6.44226	7.2719	7.02965	AT4G00500	0.00484848	6.78132	5.42893	1.35239	2.55334	alpha/beta-Hydrolases superfamily protein	alpha/beta-Hydrolases superfamily protein; FUNCTIONS IN: triglyceride lipase activity, calmodulin binding; INVOLVED IN: lipid catabolic process, lipid metabolic process; LOCATED IN: endomembrane system; EXPRESSED IN: 21 plant structures; EXPRESSED DURING: 9 growth stages; CONTAINS InterPro DOMAIN/s: Lipase, class 3 (InterPro:IPR002921), Mono-/di-acylglycerol lipase, N-terminal (InterPro:IPR005592…
13480518	3.42082	2.88204	3.45894	5.77824	5.90836	6.93835	6.53604	AT4G01380	0	6.29025	3.25394	3.03631	8.20391	plastocyanin-like domain-containing protein	plastocyanin-like domain-containing protein; FUNCTIONS IN: electron carrier activity, copper ion binding; INVOLVED IN: biological_process unknown; LOCATED IN: cellular_component unknown; CONTAINS InterPro DOMAIN/s: Plastocyanin-like (InterPro:IPR003245), Cupredoxin (InterPro:IPR008972); BEST Arabidopsis thaliana protein match is: copper ion binding;electron carriers (TAIR:AT1G45063.2); Has 1293 B…
13480522	5.09572	4.88653	4.7193	7.45381	7.33899	7.95277	7.67414	AT4G01390	0	7.60492	4.90052	2.70441	6.5179	TRAF-like family protein	TRAF-like family protein; CONTAINS InterPro DOMAIN/s: TRAF-like (InterPro:IPR008974), MATH (InterPro:IPR002083); BEST Arabidopsis thaliana protein match is: TRAF-like family protein (TAIR:AT4G00780.1); Has 30201 Blast hits to 17322 proteins in 780 species: Archae - 12; Bacteria - 1396; Metazoa - 17338; Fungi - 3422; Plants - 5037; Viruses - 0; Other Eukaryotes - 2996 (source: NCBI BLink).
13480806	6.22311	6.15039	6.20251	7.23799	7.29268	7.74159	7.44696	AT4G02050	0.00710963	7.4298	6.19201	1.23779	2.35838	sugar transporter protein 7	sugar transporter protein 7 (STP7); FUNCTIONS IN: carbohydrate transmembrane transporter activity, sugar:hydrogen symporter activity; INVOLVED IN: transport, transmembrane transport; LOCATED IN: plasma membrane, membrane; EXPRESSED IN: 22 plant structures; EXPRESSED DURING: 13 growth stages; CONTAINS InterPro DOMAIN/s: Sugar transporter, conserved site (InterPro:IPR005829), Major facilitator supe…
13480813	7.09384	6.98883	7.11397	8.52403	8.01332	8.1517	9.57732	AT4G02075	0.00231156	8.56659	7.06555	1.50104	2.83048	RING/FYVE/PHD zinc finger superfamily protein	pitchoun 1 (PIT1); FUNCTIONS IN: zinc ion binding; LOCATED IN: plasma membrane; EXPRESSED IN: 18 plant structures; EXPRESSED DURING: 10 growth stages; CONTAINS InterPro DOMAIN/s: Protein of unknown function DUF3675 (InterPro:IPR022143), Zinc finger, C3HC4 RING-type (InterPro:IPR018957), Zinc finger, RING-CH-type (InterPro:IPR011016); BEST Arabidopsis thaliana protein match is: RING/FYVE/PHD zinc …
13481802	7.42549	7.5952	7.32852	8.11554	8.31779	8.53987	8.62367	AT4G04955	0.0363448	8.39922	7.44974	0.949485	1.93118	allantoinase	allantoinase (ALN); CONTAINS InterPro DOMAIN/s: Amidohydrolase 1 (InterPro:IPR006680), Allantoinase (InterPro:IPR017593), Metal-dependent hydrolase, composite domain (InterPro:IPR011059); BEST Arabidopsis thaliana protein match is: pyrimidine 2 (TAIR:AT5G12200.1); Has 30201 Blast hits to 17322 proteins in 780 species: Archae - 12; Bacteria - 1396; Metazoa - 17338; Fungi - 3422; Plants - 5037; Vir…
13482338	3.27184	3.5158	2.93194	5.07884	3.98859	4.3232	3.75951	AT4G08770	0.0236743	4.28753	3.23986	1.04767	2.06719	Peroxidase superfamily protein	Peroxidase superfamily protein; FUNCTIONS IN: peroxidase activity, heme binding; INVOLVED IN: response to oxidative stress, oxidation reduction; LOCATED IN: vacuole; EXPRESSED IN: hypocotyl, root; CONTAINS InterPro DOMAIN/s: Haem peroxidase (InterPro:IPR010255), Plant peroxidase (InterPro:IPR000823), Peroxidases heam-ligand binding site (InterPro:IPR019793), Haem peroxidase, plant/fungal/bacteria…
13482622	2.79583	3.16236	2.69518	4.19407	3.51691	4.0474	3.82927	AT4G09965	0.0255061	3.89691	2.88446	1.01245	2.01734	0	unknown protein; BEST Arabidopsis thaliana protein match is: unknown protein (TAIR:AT2G47010.2); Has 30201 Blast hits to 17322 proteins in 780 species: Archae - 12; Bacteria - 1396; Metazoa - 17338; Fungi - 3422; Plants - 5037; Viruses - 0; Other Eukaryotes - 2996 (source: NCBI BLink).
13482787	5.13624	4.62042	4.96525	5.74965	5.99014	6.80219	6.41347	AT4G10380	0.00583916	6.23886	4.9073	1.33156	2.51674	NOD26-like intrinsic protein 5;1	NOD26-like intrinsic protein 5;1 (NIP5;1); CONTAINS InterPro DOMAIN/s: Major intrinsic protein, conserved site (InterPro:IPR022357), Major intrinsic protein (InterPro:IPR000425); BEST Arabidopsis thaliana protein match is: NOD26-like intrinsic protein 6;1 (TAIR:AT1G80760.1); Has 10572 Blast hits to 10477 proteins in 2169 species: Archae - 110; Bacteria - 5205; Metazoa - 1362; Fungi - 448; Plants …
13483250	5.96186	5.82925	5.84221	6.26386	6.60324	7.98395	7.46136	AT4G11650	0.0196622	7.0781	5.87778	1.20033	2.29792	osmotin 34	osmotin 34 (OSM34); INVOLVED IN: defense response to fungus, incompatible interaction, response to salt stress, defense response to bacterium, incompatible interaction, response to other organism; LOCATED IN: endomembrane system; EXPRESSED IN: 6 plant structures; EXPRESSED DURING: 4 anthesis; CONTAINS InterPro DOMAIN/s: Thaumatin, conserved site (InterPro:IPR017949), Thaumatin, pathogenesis-relat…
13483476	6.09973	6.33967	6.09289	8.76297	8.82835	9.94065	9.56131	AT4G12090	0	9.27332	6.17743	3.09589	8.54977	Cornichon family protein	Cornichon family protein; FUNCTIONS IN: molecular_function unknown; INVOLVED IN: intracellular signaling pathway; LOCATED IN: endomembrane system, membrane; CONTAINS InterPro DOMAIN/s: Cornichon (InterPro:IPR003377); BEST Arabidopsis thaliana protein match is: Cornichon family protein (TAIR:AT1G12390.1); Has 603 Blast hits to 603 proteins in 174 species: Archae - 0; Bacteria - 0; Metazoa - 314; F…
13483795	8.00743	7.77381	7.75446	8.73231	8.64421	8.64779	8.88381	AT4G12980	0.046422	8.72703	7.84524	0.881796	1.84267	Auxin-responsive family protein	Auxin-responsive family protein; CONTAINS InterPro DOMAIN/s: Uncharacterised conserved protein UCP037471 (InterPro:IPR017214), Cytochrome b561, eukaryote (InterPro:IPR004877), Protein of unknown function DUF568, DOMON-like (InterPro:IPR007613), DOMON related (InterPro:IPR005018), Cytochrome b561/ferric reductase transmembrane (InterPro:IPR006593); BEST Arabidopsis thaliana protein match is: Auxin…
13483805	4.42206	4.52247	4.55883	5.38241	5.4237	6.79399	6.10634	AT4G13000	0.00454902	5.92661	4.50112	1.42549	2.68606	AGC (cAMP-dependent, cGMP-dependent and protein kinase C) kinase family protein	AGC (cAMP-dependent, cGMP-dependent and protein kinase C) kinase family protein; FUNCTIONS IN: kinase activity; INVOLVED IN: protein amino acid phosphorylation; LOCATED IN: cellular_component unknown; EXPRESSED IN: 21 plant structures; EXPRESSED DURING: 10 growth stages; CONTAINS InterPro DOMAIN/s: Protein kinase, catalytic domain (InterPro:IPR000719), Serine/threonine-protein kinase domain (Inte…
13484083	4.36907	4.23758	4.93333	6.33079	6.17403	5.86692	5.79875	AT4G13564	0.00143713	6.04262	4.51333	1.5293	2.88645	MIR841a; miRNA	0
13484085	4.6485	4.82618	5.22981	7.47897	7.58927	7.47784	7.42919	AT4G13575	0	7.49382	4.9015	2.59232	6.03067	0	unknown protein; FUNCTIONS IN: molecular_function unknown; INVOLVED IN: biological_process unknown; LOCATED IN: cellular_component unknown; Has 30201 Blast hits to 17322 proteins in 780 species: Archae - 12; Bacteria - 1396; Metazoa - 17338; Fungi - 3422; Plants - 5037; Viruses - 0; Other Eukaryotes - 2996 (source: NCBI BLink).
13484141	2.82714	3.02677	2.78397	4.50353	5.14991	7.20772	5.13765	AT4G13700	0	5.4997	2.87929	2.62041	6.14924	purple acid phosphatase 23	purple acid phosphatase 23 (PAP23); FUNCTIONS IN: protein serine/threonine phosphatase activity, acid phosphatase activity; INVOLVED IN: biological_process unknown; LOCATED IN: endomembrane system; EXPRESSED IN: 6 plant structures; EXPRESSED DURING: 4 anthesis; CONTAINS InterPro DOMAIN/s: Purple acid phosphatase, N-terminal (InterPro:IPR015914), Metallophosphoesterase (InterPro:IPR004843), Purple…
13484185	6.18877	6.31264	6.25132	7.21219	6.82175	7.51164	7.43401	AT4G13800	0.0295865	7.2449	6.25091	0.993989	1.99168	Protein of unknown function (DUF803)	Protein of unknown function (DUF803); INVOLVED IN: biological_process unknown; LOCATED IN: plasma membrane; EXPRESSED IN: 18 plant structures; EXPRESSED DURING: 12 growth stages; CONTAINS InterPro DOMAIN/s: Protein of unknown function DUF803 (InterPro:IPR008521); BEST Arabidopsis thaliana protein match is: Protein of unknown function (DUF803) (TAIR:AT3G23870.1); Has 30201 Blast hits to 17322 prot…
13484316	3.22467	3.00216	2.89518	4.36217	4.57947	4.08628	4.03006	AT4G14080	0.00667808	4.26449	3.04067	1.22382	2.33565	O-Glycosyl hydrolases family 17 protein	maternal effect embryo arrest 48 (MEE48); FUNCTIONS IN: cation binding, hydrolase activity, hydrolyzing O-glycosyl compounds, catalytic activity; INVOLVED IN: pollen exine formation, embryo development ending in seed dormancy; LOCATED IN: endomembrane system; EXPRESSED IN: leaf whorl, sepal, flower, seed; EXPRESSED DURING: petal differentiation and expansion stage, E expanded cotyledon stage; CON…
13484639	6.87846	6.82234	6.84247	8.30503	7.67736	8.20344	8.0772	AT4G14580	0.0075974	8.06576	6.84776	1.218	2.32624	CBL-interacting protein kinase 4	CBL-interacting protein kinase 4 (CIPK4); FUNCTIONS IN: protein serine/threonine kinase activity, protein kinase activity, kinase activity, ATP binding; INVOLVED IN: signal transduction, protein amino acid phosphorylation; EXPRESSED IN: 18 plant structures; EXPRESSED DURING: 9 growth stages; CONTAINS InterPro DOMAIN/s: Protein kinase, ATP binding site (InterPro:IPR017441), Serine/threonine-protei…
13485180	2.4433	2.7277	1.92154	3.93403	4.31765	4.21576	3.44074	AT4G15990	0.000869565	3.97705	2.36418	1.61287	3.05859	0	unknown protein; BEST Arabidopsis thaliana protein match is: unknown protein (TAIR:AT4G16024.1); Has 14 Blast hits to 14 proteins in 2 species: Archae - 0; Bacteria - 0; Metazoa - 0; Fungi - 0; Plants - 14; Viruses - 0; Other Eukaryotes - 0 (source: NCBI BLink).
13485325	4.98759	5.1053	4.99745	6.66256	6.6075	8.08317	7.1283	AT4G16260	0	7.12038	5.03011	2.09027	4.25828	Glycosyl hydrolase superfamily protein	Glycosyl hydrolase superfamily protein; FUNCTIONS IN: cation binding, hydrolase activity, hydrolyzing O-glycosyl compounds, catalytic activity; INVOLVED IN: defense response to fungus, incompatible interaction, response to salt stress; LOCATED IN: cell wall, plasma membrane; EXPRESSED IN: 11 plant structures; EXPRESSED DURING: LP.06 six leaves visible, LP.04 four leaves visible, 4 anthesis, petal…
13485499	3.55925	4.14076	4.04628	6.27339	5.1961	6.27522	6.48444	AT4G16540	0	6.05729	3.91543	2.14186	4.4133	Heat shock protein HSP20/alpha crystallin family	Heat shock protein HSP20/alpha crystallin family; FUNCTIONS IN: aspartic-type endopeptidase activity; INVOLVED IN: proteolysis; LOCATED IN: cellular_component unknown; CONTAINS InterPro DOMAIN/s: Heat shock protein Hsp20 (InterPro:IPR002068), Small heat shock protein, predicted, plant (InterPro:IPR016952), Peptidase A1 (InterPro:IPR001461), HSP20-like chaperone (InterPro:IPR008978); BEST Arabidop…
13485950	5.26802	5.20688	5.14226	8.3064	8.10993	8.27194	8.06388	AT4G17220	0	8.18804	5.20572	2.98232	7.90255	microtubule-associated proteins 70-5	microtubule-associated proteins 70-5 (MAP70-5); CONTAINS InterPro DOMAIN/s: Myosin II heavy chain-like (InterPro:IPR009768); BEST Arabidopsis thaliana protein match is: microtubule-associated proteins 70-2 (TAIR:AT1G24764.1); Has 55887 Blast hits to 31940 proteins in 2062 species: Archae - 816; Bacteria - 7000; Metazoa - 28657; Fungi - 4455; Plants - 2969; Viruses - 117; Other Eukaryotes - 11873 …
13486291	6.51478	6.52125	6.29672	7.38403	7.47313	8.16041	7.5794	AT4G17880	0.00959184	7.64924	6.44425	1.20499	2.30536	Basic helix-loop-helix (bHLH) DNA-binding family protein	Basic helix-loop-helix (bHLH) DNA-binding family protein; FUNCTIONS IN: DNA binding, sequence-specific DNA binding transcription factor activity; INVOLVED IN: regulation of transcription; LOCATED IN: nucleus; EXPRESSED IN: 22 plant structures; EXPRESSED DURING: 13 growth stages; CONTAINS InterPro DOMAIN/s: Helix-loop-helix DNA-binding domain (InterPro:IPR001092), Helix-loop-helix DNA-binding (Int…
13486861	5.09611	5.45968	5.26942	6.03431	6.25569	6.63207	6.40758	AT4G19370	0.0205252	6.33241	5.27507	1.05734	2.08109	Protein of unknown function (DUF1218)	Protein of unknown function (DUF1218); FUNCTIONS IN: molecular_function unknown; INVOLVED IN: biological_process unknown; LOCATED IN: endomembrane system; EXPRESSED IN: 9 plant structures; EXPRESSED DURING: LP.06 six leaves visible, LP.04 four leaves visible, 4 anthesis, petal differentiation and expansion stage; CONTAINS InterPro DOMAIN/s: Protein of unknown function DUF1218 (InterPro:IPR009606)…
13486904	11.0669	10.791	10.9457	11.465	11.9108	11.9858	11.9267	AT4G19420	0.0494599	11.8221	10.9345	0.887558	1.85004	Pectinacetylesterase family protein	Pectinacetylesterase family protein; FUNCTIONS IN: carboxylesterase activity; INVOLVED IN: biological_process unknown; LOCATED IN: endomembrane system; EXPRESSED IN: 23 plant structures; EXPRESSED DURING: 13 growth stages; CONTAINS InterPro DOMAIN/s: Pectinacetylesterase (InterPro:IPR004963); BEST Arabidopsis thaliana protein match is: Pectinacetylesterase family protein (TAIR:AT4G19410.1); Has 3…
13487034	3.292	3.04296	2.18246	4.37895	4.98691	5.17338	5.04957	AT4G19820	0	4.8972	2.83914	2.05806	4.16427	Glycosyl hydrolase family protein with chitinase insertion domain	Glycosyl hydrolase family protein with chitinase insertion domain; FUNCTIONS IN: cation binding, hydrolase activity, hydrolyzing O-glycosyl compounds, chitinase activity, catalytic activity; INVOLVED IN: carbohydrate metabolic process; LOCATED IN: endomembrane system; EXPRESSED IN: 8 plant structures; EXPRESSED DURING: LP.04 four leaves visible, petal differentiation and expansion stage; CONTAINS…
13487754	3.86955	3.91884	4.01267	5.40313	6.01316	5.32302	4.47451	AT4G21870	0.00418033	5.30345	3.93369	1.36977	2.58429	HSP20-like chaperones superfamily protein	HSP20-like chaperones superfamily protein; CONTAINS InterPro DOMAIN/s: Heat shock protein Hsp20 (InterPro:IPR002068), HSP20-like chaperone (InterPro:IPR008978); BEST Arabidopsis thaliana protein match is: HSP20-like chaperones superfamily protein (TAIR:AT1G53540.1); Has 2331 Blast hits to 2331 proteins in 523 species: Archae - 47; Bacteria - 802; Metazoa - 2; Fungi - 44; Plants - 1239; Viruses - …
13488133	5.64927	5.35341	5.31025	7.48683	7.05681	7.48393	7.31185	AT4G22680	0	7.33486	5.43765	1.89721	3.72492	myb domain protein 85	myb domain protein 85 (MYB85); CONTAINS InterPro DOMAIN/s: SANT, DNA-binding (InterPro:IPR001005), Homeodomain-like (InterPro:IPR009057), Myb, DNA-binding (InterPro:IPR014778), HTH transcriptional regulator, Myb-type, DNA-binding (InterPro:IPR017930), Homeodomain-related (InterPro:IPR012287), Myb transcription factor (InterPro:IPR015495); BEST Arabidopsis thaliana protein match is: myb domain pro…
13488552	4.62246	4.8477	4.71663	5.61047	5.63139	5.83515	5.94441	AT4G23450	0.0218844	5.75535	4.72893	1.02642	2.03697	RING/U-box superfamily protein	RING/U-box superfamily protein; FUNCTIONS IN: zinc ion binding; INVOLVED IN: N-terminal protein myristoylation; LOCATED IN: chloroplast; EXPRESSED IN: 9 plant structures; EXPRESSED DURING: LP.04 four leaves visible, 4 anthesis, petal differentiation and expansion stage; CONTAINS InterPro DOMAIN/s: Zinc finger, RING-type (InterPro:IPR001841), Zinc finger, C3HC4 RING-type (InterPro:IPR018957); BEST…
13488633	3.28224	2.95348	2.84201	4.97347	5.26466	4.79132	5.71206	AT4G23560	0	5.18538	3.02591	2.15947	4.46751	glycosyl hydrolase 9B15	glycosyl hydrolase 9B15 (GH9B15); FUNCTIONS IN: hydrolase activity, hydrolyzing O-glycosyl compounds, catalytic activity; INVOLVED IN: carbohydrate metabolic process; LOCATED IN: endomembrane system; CONTAINS InterPro DOMAIN/s: Six-hairpin glycosidase (InterPro:IPR012341), Glycoside hydrolase, family 9, active site (InterPro:IPR018221), Six-hairpin glycosidase-like (InterPro:IPR008928), Glycoside…
13488817	5.93843	5.90033	5.946	7.13203	7.17206	7.72587	7.48049	AT4G24230	0.00232323	7.37761	5.92825	1.44936	2.73087	acyl-CoA-binding domain 3	acyl-CoA-binding domain 3 (ACBP3); FUNCTIONS IN: acyl-CoA binding; INVOLVED IN: fatty acid transport; LOCATED IN: extracellular region; EXPRESSED IN: 6 plant structures; CONTAINS InterPro DOMAIN/s: Acyl-CoA-binding protein, ACBP (InterPro:IPR000582), FERM/acyl-CoA-binding protein, 3-helical bundle (InterPro:IPR014352); BEST Arabidopsis thaliana protein match is: acyl-CoA binding protein 2 (TAIR:A…
13489204	2.35389	2.02588	1.76861	5.79163	6.72328	8.78034	7.3303	AT4G24890	0	7.15639	2.04946	5.10693	34.4619	purple acid phosphatase 24	purple acid phosphatase 24 (PAP24); FUNCTIONS IN: protein serine/threonine phosphatase activity, acid phosphatase activity; INVOLVED IN: biological_process unknown; LOCATED IN: cell wall; EXPRESSED IN: 8 plant structures; EXPRESSED DURING: C globular stage, petal differentiation and expansion stage, E expanded cotyledon stage, D bilateral stage; CONTAINS InterPro DOMAIN/s: Metallophosphoesterase …
13489809	4.15421	4.01337	4.2592	5.38947	5.52881	5.3446	4.74616	AT4G26290	0.0131481	5.25226	4.14226	1.11	2.15846	0	unknown protein; Has 9 Blast hits to 9 proteins in 5 species: Archae - 0; Bacteria - 0; Metazoa - 2; Fungi - 0; Plants - 3; Viruses - 0; Other Eukaryotes - 4 (source: NCBI BLink).
13489952	7.40576	7.42902	7.19012	8.98252	8.74728	8.70548	8.97732	AT4G26580	0.00126506	8.85315	7.34164	1.51151	2.85109	RING/U-box superfamily protein	RING/U-box superfamily protein; FUNCTIONS IN: zinc ion binding; LOCATED IN: chloroplast; CONTAINS InterPro DOMAIN/s: Zinc finger, RING-type (InterPro:IPR001841), Zinc finger, C3HC4 RING-type (InterPro:IPR018957); BEST Arabidopsis thaliana protein match is: RING/U-box superfamily protein (TAIR:AT5G55970.2); Has 9396 Blast hits to 9372 proteins in 282 species: Archae - 0; Bacteria - 0; Metazoa - 23…
13489968	6.18196	6.11126	6.24363	7.02895	7.02257	7.70949	7.26044	AT4G26620	0.0197315	7.25536	6.17895	1.07641	2.10878	Sucrase/ferredoxin-like family protein	Sucrase/ferredoxin-like family protein; CONTAINS InterPro DOMAIN/s: Thioredoxin fold (InterPro:IPR012335), Sucraseferredoxin-like (InterPro:IPR009737), Thioredoxin-like fold (InterPro:IPR012336); BEST Arabidopsis thaliana protein match is: Sucrase/ferredoxin-like family protein (TAIR:AT5G55900.1); Has 30201 Blast hits to 17322 proteins in 780 species: Archae - 12; Bacteria - 1396; Metazoa - 17338…
13490383	8.4352	8.68311	8.47287	9.76017	9.80091	9.17531	8.88447	AT4G27450	0.0480752	9.40521	8.5304	0.874818	1.83378	Aluminium induced protein with YGL and LRDR motifs	Aluminium induced protein with YGL and LRDR motifs; FUNCTIONS IN: molecular_function unknown; INVOLVED IN: biological_process unknown; LOCATED IN: cytosol, nucleus, plasma membrane; EXPRESSED IN: 25 plant structures; EXPRESSED DURING: 14 growth stages; BEST Arabidopsis thaliana protein match is: Aluminium induced protein with YGL and LRDR motifs (TAIR:AT3G15450.1); Has 30201 Blast hits to 17322 p…
13490805	6.93475	6.90356	6.81737	8.51621	8.44433	8.60508	9.17329	AT4G28380	0.000172414	8.68473	6.88523	1.7995	3.48099	Leucine-rich repeat (LRR) family protein	Leucine-rich repeat (LRR) family protein; INVOLVED IN: signal transduction; LOCATED IN: endomembrane system; EXPRESSED IN: inflorescence meristem; CONTAINS InterPro DOMAIN/s: Leucine-rich repeat (InterPro:IPR001611); BEST Arabidopsis thaliana protein match is: Leucine-rich repeat (LRR) family protein (TAIR:AT3G19020.1); Has 56971 Blast hits to 17893 proteins in 671 species: Archae - 10; Bacteria …
13491005	5.36681	5.02757	5.43806	6.3461	6.12256	6.1889	6.22695	AT4G29190	0.0319118	6.22113	5.27748	0.943648	1.92338	Zinc finger C-x8-C-x5-C-x3-H type family protein	Zinc finger C-x8-C-x5-C-x3-H type family protein; CONTAINS InterPro DOMAIN/s: Zinc finger, CCCH-type (InterPro:IPR000571); BEST Arabidopsis thaliana protein match is: CCCH-type zinc finger family protein (TAIR:AT2G19810.1); Has 726 Blast hits to 700 proteins in 125 species: Archae - 0; Bacteria - 0; Metazoa - 157; Fungi - 3; Plants - 406; Viruses - 0; Other Eukaryotes - 160 (source: NCBI BLink).
13491298	6.32786	6.57742	6.57824	7.69678	7.46808	7.77756	7.80555	AT4G29905	0.00814241	7.68699	6.49451	1.19249	2.28546	0	unknown protein; BEST Arabidopsis thaliana protein match is: unknown protein (TAIR:AT5G57123.1); Has 73 Blast hits to 73 proteins in 13 species: Archae - 0; Bacteria - 0; Metazoa - 0; Fungi - 0; Plants - 73; Viruses - 0; Other Eukaryotes - 0 (source: NCBI BLink).
13491416	5.69275	5.04949	5.38329	6.36131	6.35481	6.82816	6.46346	AT4G30097	0.0140153	6.50193	5.37518	1.12675	2.18367	0	unknown protein; Has 30201 Blast hits to 17322 proteins in 780 species: Archae - 12; Bacteria - 1396; Metazoa - 17338; Fungi - 3422; Plants - 5037; Viruses - 0; Other Eukaryotes - 2996 (source: NCBI BLink).
13491418	9.0225	8.73186	8.90371	10.1885	10.1003	10.3253	10.3809	AT4G30110	0.00358744	10.2487	8.88603	1.36271	2.57169	heavy metal atpase 2	heavy metal atpase 2 (HMA2); CONTAINS InterPro DOMAIN/s: Heavy metal transport/detoxification protein (InterPro:IPR006121), ATPase, P-type, ATPase-associated domain (InterPro:IPR008250), ATPase, P-type, heavy metal-(Cd/Co/Hg/Pb/Zn)-translocating (InterPro:IPR006404), ATPase, P-type, H+ transporting proton pump (InterPro:IPR000695), Haloacid dehalogenase-like hydrolase (InterPro:IPR005834), ATPase…
13491495	10.3679	10.3287	10.2137	11.1381	11.3837	11.7483	11.5648	AT4G30270	0.0116712	11.4587	10.3034	1.15531	2.22733	xyloglucan endotransglucosylase/hydrolase 24	xyloglucan endotransglucosylase/hydrolase 24 (XTH24); FUNCTIONS IN: hydrolase activity, acting on glycosyl bonds, xyloglucan:xyloglucosyl transferase activity; INVOLVED IN: aging, response to gibberellin stimulus, gibberellic acid mediated signaling pathway, response to brassinosteroid stimulus, plant-type cell wall loosening; LOCATED IN: cell wall, plasma membrane, cytoplasm, plant-type cell wal…
13491925	5.21569	5.4546	5.50133	6.26007	6.07928	7.58309	6.95395	AT4G31240	0.008125	6.7191	5.39054	1.32856	2.51151	protein kinase C-like zinc finger protein	protein kinase C-like zinc finger protein; FUNCTIONS IN: oxidoreductase activity, antioxidant activity; INVOLVED IN: cell redox homeostasis; LOCATED IN: cellular_component unknown; EXPRESSED IN: 21 plant structures; EXPRESSED DURING: 9 growth stages; CONTAINS InterPro DOMAIN/s: Thioredoxin fold (InterPro:IPR012335), Alkyl hydroperoxide reductase/ Thiol specific antioxidant/ Mal allergen (InterPro…
13491950	5.05549	4.64496	4.41468	5.69584	5.40455	6.13	5.77087	AT4G31355	0.0241942	5.75031	4.70504	1.04527	2.06375	0	unknown protein; Has 30201 Blast hits to 17322 proteins in 780 species: Archae - 12; Bacteria - 1396; Metazoa - 17338; Fungi - 3422; Plants - 5037; Viruses - 0; Other Eukaryotes - 2996 (source: NCBI BLink).
13492176	2.60564	3.01266	3.36825	4.17702	3.90951	3.69549	4.24345	AT4G31875	0.0239212	4.00637	2.99552	1.01085	2.0151	0	unknown protein; Has 30201 Blast hits to 17322 proteins in 780 species: Archae - 12; Bacteria - 1396; Metazoa - 17338; Fungi - 3422; Plants - 5037; Viruses - 0; Other Eukaryotes - 2996 (source: NCBI BLink).
13492381	7.59292	7.32932	7.45043	8.45695	8.24158	9.08574	8.74399	AT4G32270	0.011973	8.63206	7.45756	1.17451	2.25716	Ubiquitin-like superfamily protein	Ubiquitin-like superfamily protein; FUNCTIONS IN: molecular_function unknown; INVOLVED IN: biological_process unknown; LOCATED IN: plasma membrane; EXPRESSED IN: 22 plant structures; EXPRESSED DURING: 13 growth stages; BEST Arabidopsis thaliana protein match is: Ubiquitin-like superfamily protein (TAIR:AT5G25340.1); Has 132 Blast hits to 130 proteins in 45 species: Archae - 0; Bacteria - 0; Metaz…
13492757	3.62104	3.3755	3.67063	5.30263	4.15361	4.69582	3.81281	AT4G33070	0.0459601	4.49122	3.55572	0.935495	1.91255	Thiamine pyrophosphate dependent pyruvate decarboxylase family protein	Thiamine pyrophosphate dependent pyruvate decarboxylase family protein; FUNCTIONS IN: in 6 functions; LOCATED IN: membrane; EXPRESSED IN: 11 plant structures; EXPRESSED DURING: 4 anthesis, C globular stage, F mature embryo stage, petal differentiation and expansion stage, E expanded cotyledon stage; CONTAINS InterPro DOMAIN/s: TPP-binding enzyme, conserved site (InterPro:IPR000399), Thiamine pyro…
13492817	6.88729	6.94575	6.85334	7.5189	7.84181	7.99644	7.89723	AT4G33150	0.0424797	7.8136	6.89546	0.91814	1.88968	lysine-ketoglutarate reductase/saccharopine dehydrogenase bifunctional enzyme	lysine-ketoglutarate reductase/saccharopine dehydrogenase bifunctional enzyme; CONTAINS InterPro DOMAIN/s: Alanine dehydrogenase/PNT, C-terminal (InterPro:IPR007698), Saccharopine dehydrogenase / Homospermidine synthase (InterPro:IPR005097), Alanine dehydrogenase/PNT, N-terminal (InterPro:IPR007886), LOR/SDH bifunctional enzyme, conserved domain (InterPro:IPR007545); Has 30201 Blast hits to 17322…
13493432	8.54619	8.59427	8.42314	9.32087	9.70395	10.0782	9.93409	AT4G34350	0.00783019	9.75929	8.5212	1.23809	2.35886	4-hydroxy-3-methylbut-2-enyl diphosphate reductase	4-hydroxy-3-methylbut-2-enyl diphosphate reductase (HDR); FUNCTIONS IN: 4-hydroxy-3-methylbut-2-en-1-yl diphosphate reductase activity, 4-hydroxy-3-methylbut-2-en-1-yl diphosphate synthase activity; INVOLVED IN: response to antibiotic, isopentenyl diphosphate biosynthetic process, mevalonate-independent pathway; LOCATED IN: chloroplast stroma, chloroplast; EXPRESSED IN: 24 plant structures; EXPRE…
13493652	6.67376	6.96895	6.7078	7.40466	7.477	7.92622	7.98273	AT4G34990	0.048048	7.69765	6.7835	0.914151	1.88446	myb domain protein 32	myb domain protein 32 (MYB32); CONTAINS InterPro DOMAIN/s: SANT, DNA-binding (InterPro:IPR001005), Homeodomain-like (InterPro:IPR009057), Myb, DNA-binding (InterPro:IPR014778), HTH transcriptional regulator, Myb-type, DNA-binding (InterPro:IPR017930), Homeodomain-related (InterPro:IPR012287), Myb transcription factor (InterPro:IPR015495); BEST Arabidopsis thaliana protein match is: myb domain pro…
13493916	8.5417	8.80736	8.59957	10.0109	9.79767	10.1906	9.99905	AT4G35750	0.00363248	9.99957	8.64954	1.35002	2.54916	SEC14 cytosolic factor family protein / phosphoglyceride transfer family protein	SEC14 cytosolic factor family protein / phosphoglyceride transfer family protein; CONTAINS InterPro DOMAIN/s: Cellular retinaldehyde-binding/triple function, C-terminal (InterPro:IPR001251); BEST Arabidopsis thaliana protein match is: SEC14 cytosolic factor family protein / phosphoglyceride transfer family protein (TAIR:AT3G10210.1); Has 1807 Blast hits to 1807 proteins in 277 species: Archae - 0…
13494073	4.32359	4.66772	4.76406	6.42683	5.91674	5.86928	6.17354	AT4G35985	0.00140351	6.0966	4.58512	1.51147	2.85101	Senescence/dehydration-associated protein-related	Senescence/dehydration-associated protein-related; LOCATED IN: chloroplast; EXPRESSED IN: 19 plant structures; EXPRESSED DURING: 10 growth stages; CONTAINS InterPro DOMAIN/s: Senescence/spartin-associated (InterPro:IPR009686); BEST Arabidopsis thaliana protein match is: Senescence/dehydration-associated protein-related (TAIR:AT2G17840.1); Has 30201 Blast hits to 17322 proteins in 780 species: Arc…
13494096	7.8903	8.01886	8.04049	9.02233	9.47255	9.51828	9.25105	AT4G36040	0.00436	9.31605	7.98322	1.33284	2.51898	Chaperone DnaJ-domain superfamily protein	Chaperone DnaJ-domain superfamily protein; FUNCTIONS IN: heat shock protein binding; INVOLVED IN: protein folding, response to stress; LOCATED IN: nucleus; EXPRESSED IN: 24 plant structures; EXPRESSED DURING: 14 growth stages; CONTAINS InterPro DOMAIN/s: Molecular chaperone, heat shock protein, Hsp40, DnaJ (InterPro:IPR015609), Heat shock protein DnaJ, N-terminal (InterPro:IPR001623); BEST Arabid…
13494253	3.09377	2.60664	2.81738	4.74617	5.62779	7.75335	6.21321	AT4G36350	0	6.08513	2.83926	3.24587	9.48645	purple acid phosphatase 25	purple acid phosphatase 25 (PAP25); FUNCTIONS IN: protein serine/threonine phosphatase activity, acid phosphatase activity; INVOLVED IN: biological_process unknown; LOCATED IN: cell wall; EXPRESSED IN: petal, leaf whorl, sepal, flower, cultured cell; EXPRESSED DURING: 4 anthesis, petal differentiation and expansion stage; CONTAINS InterPro DOMAIN/s: Purple acid phosphatase, N-terminal (InterPro:I…
13494509	6.98514	7.00921	6.94714	9.00259	9.62618	11.062	10.2614	AT4G36850	0	9.98802	6.98049	3.00753	8.04187	PQ-loop repeat family protein / transmembrane family protein	PQ-loop repeat family protein / transmembrane family protein; CONTAINS InterPro DOMAIN/s: Cystinosin/ERS1p repeat (InterPro:IPR006603); BEST Arabidopsis thaliana protein match is: PQ-loop repeat family protein / transmembrane family protein (TAIR:AT2G41050.1); Has 883 Blast hits to 635 proteins in 156 species: Archae - 0; Bacteria - 0; Metazoa - 204; Fungi - 499; Plants - 92; Viruses - 0; Other E…
13495983	6.1953	6.23394	6.10274	9.33443	9.38583	9.68097	9.79782	AT4G40060	0	9.54976	6.17733	3.37244	10.3563	homeobox protein 16	homeobox protein 16 (HB16); FUNCTIONS IN: sequence-specific DNA binding, transcription activator activity, sequence-specific DNA binding transcription factor activity; INVOLVED IN: in 6 processes; LOCATED IN: nucleus; EXPRESSED IN: 23 plant structures; EXPRESSED DURING: 13 growth stages; CONTAINS InterPro DOMAIN/s: Homeobox, conserved site (InterPro:IPR017970), Homeobox (InterPro:IPR001356), Home…
13496200	7.79388	7.67413	7.7593	8.79605	8.96223	8.82539	9.22647	AT5G01520	0.00731148	8.95254	7.74244	1.2101	2.31354	RING/U-box superfamily protein	RING/U-box superfamily protein; FUNCTIONS IN: zinc ion binding; EXPRESSED IN: 17 plant structures; EXPRESSED DURING: 8 growth stages; CONTAINS InterPro DOMAIN/s: Zinc finger, RING-type, conserved site (InterPro:IPR017907), Zinc finger, RING-type (InterPro:IPR001841), Zinc finger, C3HC4 RING-type (InterPro:IPR018957); BEST Arabidopsis thaliana protein match is: RING/U-box superfamily protein (TAIR…
13496452	7.79885	7.78568	7.87623	8.74796	8.83104	8.95005	8.94833	AT5G02180	0.0177471	8.86934	7.82025	1.04909	2.06922	Transmembrane amino acid transporter family protein	Transmembrane amino acid transporter family protein; FUNCTIONS IN: amino acid transmembrane transporter activity; INVOLVED IN: amino acid transport; LOCATED IN: chloroplast, membrane; EXPRESSED IN: 18 plant structures; EXPRESSED DURING: 12 growth stages; CONTAINS InterPro DOMAIN/s: Amino acid transporter, transmembrane (InterPro:IPR013057); BEST Arabidopsis thaliana protein match is: Transmembran…
13496469	6.67282	6.44849	6.54311	8.93336	8.77204	9.70919	9.4129	AT5G02200	0	9.20687	6.5548	2.65207	6.28567	far-red-elongated hypocotyl1-like	far-red-elongated hypocotyl1-like (FHL); BEST Arabidopsis thaliana protein match is: far-red elongated hypocotyl 1 (TAIR:AT2G37678.1); Has 27 Blast hits to 27 proteins in 6 species: Archae - 0; Bacteria - 0; Metazoa - 0; Fungi - 0; Plants - 27; Viruses - 0; Other Eukaryotes - 0 (source: NCBI BLink).
13496860	8.07282	7.45474	7.79394	8.54941	8.94876	9.68581	9.62951	AT5G03190	0.00409091	9.20337	7.77384	1.42954	2.6936	conserved peptide upstream open reading frame 47	conserved peptide upstream open reading frame 47 (CPUORF47); FUNCTIONS IN: methyltransferase activity; INVOLVED IN: metabolic process; EXPRESSED IN: 22 plant structures; EXPRESSED DURING: 13 growth stages; CONTAINS InterPro DOMAIN/s: Methyltransferase type 11 (InterPro:IPR013216); BEST Arabidopsis thaliana protein match is: unknown protein (TAIR:AT3G53400.1); Has 272 Blast hits to 272 proteins in…
13497047	9.26416	9.30875	9.1478	12.2162	12.2895	12.6139	12.3766	AT5G03545	0	12.374	9.24024	3.1338	8.77744	0	unknown protein; Has 7 Blast hits to 7 proteins in 2 species: Archae - 0; Bacteria - 0; Metazoa - 0; Fungi - 0; Plants - 7; Viruses - 0; Other Eukaryotes - 0 (source: NCBI BLink).
13498512	5.60954	5.79694	5.50544	6.03445	6.60817	6.88942	6.9326	AT5G06860	0.0364433	6.61616	5.63731	0.978851	1.9709	polygalacturonase inhibiting protein 1	polygalacturonase inhibiting protein 1 (PGIP1); FUNCTIONS IN: polygalacturonase inhibitor activity; INVOLVED IN: signal transduction, defense response; LOCATED IN: cell wall, plant-type cell wall; EXPRESSED IN: 20 plant structures; EXPRESSED DURING: 13 growth stages; CONTAINS InterPro DOMAIN/s: Leucine-rich repeat-containing N-terminal domain, type 2 (InterPro:IPR013210), Leucine-rich repeat (Int…
13498568	6.85622	6.81606	6.69285	7.66814	8.57729	8.88524	8.59738	AT5G06980	0.00121212	8.43202	6.78837	1.64364	3.12453	0	unknown protein; BEST Arabidopsis thaliana protein match is: unknown protein (TAIR:AT3G12320.1); Has 30201 Blast hits to 17322 proteins in 780 species: Archae - 12; Bacteria - 1396; Metazoa - 17338; Fungi - 3422; Plants - 5037; Viruses - 0; Other Eukaryotes - 2996 (source: NCBI BLink).
13498597	6.43883	6.65386	6.48009	7.80065	7.37935	7.66667	7.22016	AT5G07100	0.0249184	7.51671	6.52426	0.992445	1.98955	WRKY DNA-binding protein 26	WRKY DNA-binding protein 26 (WRKY26); FUNCTIONS IN: sequence-specific DNA binding transcription factor activity; INVOLVED IN: regulation of transcription, DNA-dependent, regulation of transcription; EXPRESSED IN: 10 plant structures; EXPRESSED DURING: LP.06 six leaves visible, LP.04 four leaves visible, 4 anthesis; CONTAINS InterPro DOMAIN/s: DNA-binding WRKY (InterPro:IPR003657); BEST Arabidopsi…
13499090	3.73206	3.28759	3.40377	4.66412	4.51508	4.03838	4.33494	AT5G08070	0.036547	4.38813	3.47447	0.913658	1.88382	TCP domain protein 17	TCP domain protein 17 (TCP17); CONTAINS InterPro DOMAIN/s: Transcription factor, TCP (InterPro:IPR005333), Transcription factor TCP subgroup (InterPro:IPR017887); BEST Arabidopsis thaliana protein match is: TEOSINTE BRANCHED 1, cycloidea and PCF transcription factor 5 (TAIR:AT5G60970.1); Has 1349 Blast hits to 1349 proteins in 277 species: Archae - 0; Bacteria - 0; Metazoa - 0; Fungi - 0; Plants …
13499340	7.75023	7.98931	7.71121	8.65243	8.57639	9.13221	8.73225	AT5G08570	0.0362609	8.77332	7.81692	0.956407	1.94047	Pyruvate kinase family protein	Pyruvate kinase family protein; FUNCTIONS IN: pyruvate kinase activity, potassium ion binding, magnesium ion binding, catalytic activity; INVOLVED IN: glycolysis; LOCATED IN: cellular_component unknown; EXPRESSED IN: 22 plant structures; EXPRESSED DURING: 13 growth stages; CONTAINS InterPro DOMAIN/s: Pyruvate kinase, C-terminal-like (InterPro:IPR015795), Pyruvate kinase, active site (InterPro:IPR…
13499928	3.87985	4.10685	3.76424	4.67632	4.76824	4.51031	5.28763	AT5G10410	0.0482687	4.81063	3.91698	0.893647	1.85787	ENTH/ANTH/VHS superfamily protein	ENTH/ANTH/VHS superfamily protein; FUNCTIONS IN: phospholipid binding, binding; INVOLVED IN: biological_process unknown; LOCATED IN: cellular_component unknown; CONTAINS InterPro DOMAIN/s: Epsin-like, N-terminal (InterPro:IPR013809), ANTH (InterPro:IPR011417), ENTH/VHS (InterPro:IPR008942); BEST Arabidopsis thaliana protein match is: ENTH/ANTH/VHS superfamily protein (TAIR:AT5G65370.1); Has 1807 …
13500435	8.26181	7.71633	7.97332	8.58359	9.00266	9.35043	9.4874	AT5G11650	0.0173113	9.10602	7.98382	1.1222	2.17679	alpha/beta-Hydrolases superfamily protein	alpha/beta-Hydrolases superfamily protein; FUNCTIONS IN: hydrolase activity; LOCATED IN: chloroplast; EXPRESSED IN: 24 plant structures; EXPRESSED DURING: 15 growth stages; BEST Arabidopsis thaliana protein match is: alpha/beta-Hydrolases superfamily protein (TAIR:AT1G73480.1); Has 1807 Blast hits to 1807 proteins in 277 species: Archae - 0; Bacteria - 0; Metazoa - 736; Fungi - 347; Plants - 385;…
13501223	6.25443	5.77978	6.22403	6.42099	6.94212	8.00242	7.6076	AT5G13820	0.0206987	7.24328	6.08608	1.15721	2.23025	telomeric DNA binding protein 1	telomeric DNA binding protein 1 (TBP1); FUNCTIONS IN: DNA binding, double-stranded telomeric DNA binding; INVOLVED IN: telomere maintenance; LOCATED IN: chromosome, telomeric region, nucleus; EXPRESSED IN: 16 plant structures; EXPRESSED DURING: L mature pollen stage, M germinated pollen stage, 4 anthesis, petal differentiation and expansion stage; CONTAINS InterPro DOMAIN/s: SANT, DNA-binding (In…
13501489	3.15999	3.94756	3.69285	4.57928	4.10476	5.21993	5.19148	AT5G14545	0.0167386	4.77386	3.60014	1.17373	2.25594	MIR398B; miRNA	0
13501720	3.67159	3.39555	3.72039	6.63695	5.54454	4.45528	3.56179	AT5G15120	0.00550725	5.04964	3.59584	1.4538	2.73928	Protein of unknown function (DUF1637)	Protein of unknown function (DUF1637); FUNCTIONS IN: cysteamine dioxygenase activity; INVOLVED IN: anaerobic respiration; LOCATED IN: cellular_component unknown; EXPRESSED IN: 20 plant structures; EXPRESSED DURING: 8 growth stages; CONTAINS InterPro DOMAIN/s: Protein of unknown function DUF1637 (InterPro:IPR012864); BEST Arabidopsis thaliana protein match is: Protein of unknown function (DUF1637)…
13502316	6.21122	6.70532	6.16776	7.3564	7.16869	7.22818	7.45666	AT5G16600	0.0363715	7.30248	6.36143	0.941049	1.91992	myb domain protein 43	myb domain protein 43 (MYB43); CONTAINS InterPro DOMAIN/s: SANT, DNA-binding (InterPro:IPR001005), Homeodomain-like (InterPro:IPR009057), Myb, DNA-binding (InterPro:IPR014778), HTH transcriptional regulator, Myb-type, DNA-binding (InterPro:IPR017930), Homeodomain-related (InterPro:IPR012287), Myb transcription factor (InterPro:IPR015495); BEST Arabidopsis thaliana protein match is: myb domain pro…
13502585	2.38158	2.73502	2.28763	4.95153	6.55226	6.9415	6.94464	AT5G17220	0	6.34748	2.46808	3.87941	14.7169	glutathione S-transferase phi 12	glutathione S-transferase phi 12 (GSTF12); CONTAINS InterPro DOMAIN/s: Thioredoxin fold (InterPro:IPR012335), Glutathione S-transferase, C-terminal (InterPro:IPR004046), Glutathione S-transferase, C-terminal-like (InterPro:IPR010987), Glutathione S-transferase/chloride channel, C-terminal (InterPro:IPR017933), Glutathione S-transferase, N-terminal (InterPro:IPR004045), Thioredoxin-like fold (Inte…
13503056	6.47091	6.33787	6.4573	7.30312	7.77407	7.96827	7.84823	AT5G18630	0.00551471	7.72342	6.42202	1.3014	2.46467	alpha/beta-Hydrolases superfamily protein	alpha/beta-Hydrolases superfamily protein; FUNCTIONS IN: triglyceride lipase activity; INVOLVED IN: lipid metabolic process; LOCATED IN: endomembrane system; EXPRESSED IN: 24 plant structures; EXPRESSED DURING: 15 growth stages; CONTAINS InterPro DOMAIN/s: Lipase, class 3 (InterPro:IPR002921); BEST Arabidopsis thaliana protein match is: alpha/beta-Hydrolases superfamily protein (TAIR:AT5G18640.1)…
13503094	6.56059	6.41633	6.5806	6.28291	7.9616	8.44194	8.10239	AT5G18670	0.0175644	7.69721	6.51917	1.17804	2.26268	beta-amylase 3	beta-amylase 3 (BMY3); FUNCTIONS IN: cation binding, beta-amylase activity, catalytic activity; INVOLVED IN: cellulose biosynthetic process, carbohydrate metabolic process, polysaccharide catabolic process; EXPRESSED IN: 23 plant structures; EXPRESSED DURING: 13 growth stages; CONTAINS InterPro DOMAIN/s: Glycoside hydrolase, family 14 (InterPro:IPR001554), Glycoside hydrolase, catalytic core (Int…
13503500	4.62956	4.75762	5.0747	5.59846	5.46977	6.25353	6.12779	AT5G19430	0.0258483	5.86239	4.82063	1.04176	2.05874	RING/U-box superfamily protein	RING/U-box superfamily protein; FUNCTIONS IN: zinc ion binding; EXPRESSED IN: 22 plant structures; EXPRESSED DURING: 14 growth stages; CONTAINS InterPro DOMAIN/s: Zinc finger, RING-type, conserved site (InterPro:IPR017907), Zinc finger, RING-type (InterPro:IPR001841), Zinc finger, C3HC4 RING-type (InterPro:IPR018957); BEST Arabidopsis thaliana protein match is: RING/U-box superfamily protein (TAI…
13503882	7.46715	7.74143	7.59614	10.274	10.0144	11.1282	10.6055	AT5G20150	0	10.5055	7.60158	2.90395	7.48472	SPX domain gene 1	SPX domain gene 1 (SPX1); CONTAINS InterPro DOMAIN/s: SPX, N-terminal (InterPro:IPR004331); BEST Arabidopsis thaliana protein match is: SPX domain gene 2 (TAIR:AT2G26660.1); Has 1126 Blast hits to 1124 proteins in 197 species: Archae - 3; Bacteria - 7; Metazoa - 241; Fungi - 471; Plants - 313; Viruses - 0; Other Eukaryotes - 91 (source: NCBI BLink).
13503977	6.86615	6.85691	6.60273	7.18252	7.61002	8.69659	7.96861	AT5G20400	0.027958	7.86444	6.77526	1.08917	2.12752	2-oxoglutarate (2OG) and Fe(II)-dependent oxygenase superfamily protein	2-oxoglutarate (2OG) and Fe(II)-dependent oxygenase superfamily protein; CONTAINS InterPro DOMAIN/s: Oxoglutarate/iron-dependent oxygenase (InterPro:IPR005123); BEST Arabidopsis thaliana protein match is: 2-oxoglutarate (2OG) and Fe(II)-dependent oxygenase superfamily protein (TAIR:AT1G49390.1); Has 8498 Blast hits to 8450 proteins in 980 species: Archae - 0; Bacteria - 1051; Metazoa - 121; Fungi…
13503984	5.62113	6.04828	5.80792	7.99772	7.9645	9.23003	8.67518	AT5G20410	0	8.46686	5.82577	2.64108	6.238	monogalactosyldiacylglycerol synthase 2	monogalactosyldiacylglycerol synthase 2 (MGD2); CONTAINS InterPro DOMAIN/s: Monogalactosyldiacylglycerol synthase (InterPro:IPR009695), Glycosyl transferase, family 28, C-terminal (InterPro:IPR007235); BEST Arabidopsis thaliana protein match is: monogalactosyldiacylglycerol synthase type C (TAIR:AT2G11810.1); Has 1572 Blast hits to 1572 proteins in 585 species: Archae - 0; Bacteria - 1385; Metazo…
13504162	8.4766	8.28828	8.44843	9.46785	9.16495	9.34896	9.2141	AT5G21020	0.0421463	9.29896	8.40444	0.894529	1.859	0	unknown protein; FUNCTIONS IN: molecular_function unknown; INVOLVED IN: biological_process unknown; LOCATED IN: endomembrane system; Has 35333 Blast hits to 34131 proteins in 2444 species: Archae - 798; Bacteria - 22429; Metazoa - 974; Fungi - 991; Plants - 531; Viruses - 0; Other Eukaryotes - 9610 (source: NCBI BLink).
13504553	7.50877	7.50834	7.44002	9.57001	9.23259	9.28432	9.50384	AT5G22630	0	9.39769	7.48571	1.91198	3.76324	arogenate dehydratase 5	arogenate dehydratase 5 (ADT5); FUNCTIONS IN: arogenate dehydratase activity, prephenate dehydratase activity; INVOLVED IN: L-phenylalanine biosynthetic process; LOCATED IN: chloroplast; EXPRESSED IN: 22 plant structures; EXPRESSED DURING: 13 growth stages; CONTAINS InterPro DOMAIN/s: Prephenate dehydratase (InterPro:IPR001086), Prephenate dehydratase, conserved site (InterPro:IPR018528); BEST Ar…
13505508	9.11639	9.4454	9.25393	9.97957	10.3443	10.7667	10.4761	AT5G25130	0.016	10.3917	9.27191	1.11977	2.17313	cytochrome P450, family 71, subfamily B, polypeptide 12	cytochrome P450, family 71, subfamily B, polypeptide 12 (CYP71B12); FUNCTIONS IN: electron carrier activity, monooxygenase activity, iron ion binding, oxygen binding, heme binding; INVOLVED IN: oxidation reduction; EXPRESSED IN: 9 plant structures; EXPRESSED DURING: LP.04 four leaves visible, 4 anthesis, LP.10 ten leaves visible, LP.02 two leaves visible; CONTAINS InterPro DOMAIN/s: Cytochrome P4…
13505513	6.9128	6.87566	6.73504	7.35755	7.98455	8.15331	8.36483	AT5G25140	0.0160539	7.96506	6.84117	1.12389	2.17934	cytochrome P450, family 71, subfamily B, polypeptide 13	cytochrome P450, family 71, subfamily B, polypeptide 13 (CYP71B13); FUNCTIONS IN: electron carrier activity, monooxygenase activity, iron ion binding, oxygen binding, heme binding; INVOLVED IN: oxidation reduction; LOCATED IN: endomembrane system; EXPRESSED IN: 13 plant structures; EXPRESSED DURING: 7 growth stages; CONTAINS InterPro DOMAIN/s: Cytochrome P450 (InterPro:IPR001128), Cytochrome P450…
13507481	1.76865	1.76944	2.02603	2.91714	2.24671	3.89179	2.46183	AT5G36180	0.0412602	2.87937	1.85471	1.02466	2.03448	serine carboxypeptidase-like 1	serine carboxypeptidase-like 1 (scpl1); FUNCTIONS IN: serine-type carboxypeptidase activity; INVOLVED IN: proteolysis; LOCATED IN: endomembrane system; CONTAINS InterPro DOMAIN/s: Peptidase S10, serine carboxypeptidase (InterPro:IPR001563); BEST Arabidopsis thaliana protein match is: serine carboxypeptidase-like 2 (TAIR:AT1G73300.1); Has 30201 Blast hits to 17322 proteins in 780 species: Archae -…
13507587	7.50339	7.29157	7.39812	8.54128	8.5032	8.96199	8.7689	AT5G36940	0.00483019	8.69384	7.39769	1.29615	2.45573	cationic amino acid transporter 3	cationic amino acid transporter 3 (CAT3); FUNCTIONS IN: cationic amino acid transmembrane transporter activity; INVOLVED IN: transport, amino acid transport, N-terminal protein myristoylation, transmembrane transport; LOCATED IN: mitochondrion, membrane; EXPRESSED IN: 22 plant structures; EXPRESSED DURING: 13 growth stages; CONTAINS InterPro DOMAIN/s: Cationic amino acid transporter (InterPro:IPR…
13507749	1.76563	1.4006	2.0008	2.12043	2.89393	3.28273	2.49636	AT5G37420	0.0425525	2.69836	1.72235	0.976019	1.96703	Family of unknown function (DUF577)	Family of unknown function (DUF577); CONTAINS InterPro DOMAIN/s: Protein of unknown function DUF577 (InterPro:IPR007598); BEST Arabidopsis thaliana protein match is: Family of unknown function (DUF577) (TAIR:AT4G16530.1); Has 1807 Blast hits to 1807 proteins in 277 species: Archae - 0; Bacteria - 0; Metazoa - 736; Fungi - 347; Plants - 385; Viruses - 0; Other Eukaryotes - 339 (source: NCBI BLink).
13507795	6.58458	6.31254	6.43254	7.17957	7.31515	7.31195	7.57582	AT5G37540	0.0435463	7.34562	6.44322	0.9024	1.86917	Eukaryotic aspartyl protease family protein	Eukaryotic aspartyl protease family protein; FUNCTIONS IN: aspartic-type endopeptidase activity; INVOLVED IN: proteolysis; LOCATED IN: endomembrane system; EXPRESSED IN: 22 plant structures; EXPRESSED DURING: 13 growth stages; CONTAINS InterPro DOMAIN/s: Peptidase aspartic (InterPro:IPR021109), Peptidase aspartic, catalytic (InterPro:IPR009007), Peptidase A1 (InterPro:IPR001461), Peptidase aspart…
13508301	4.91209	5.03591	5.12126	5.78786	5.90326	5.70901	6.47824	AT5G39090	0.0353616	5.96959	5.02309	0.946504	1.9272	HXXXD-type acyl-transferase family protein	HXXXD-type acyl-transferase family protein; FUNCTIONS IN: transferase activity, transferring acyl groups other than amino-acyl groups, transferase activity; INVOLVED IN: biological_process unknown; EXPRESSED IN: 12 plant structures; EXPRESSED DURING: 6 growth stages; CONTAINS InterPro DOMAIN/s: Transferase (InterPro:IPR003480); BEST Arabidopsis thaliana protein match is: HXXXD-type acyl-transfera…
13508438	2.79601	3.95681	3.97388	4.22558	4.64069	6.01998	5.30219	AT5G39720	0.00663265	5.04711	3.57557	1.47154	2.77318	avirulence induced gene 2 like protein	avirulence induced gene 2 like protein (AIG2L); CONTAINS InterPro DOMAIN/s: Butirosin biosynthesis, BtrG-like (InterPro:IPR013024), AIG2-like (InterPro:IPR009288); BEST Arabidopsis thaliana protein match is: AIG2-like (avirulence induced gene) family protein (TAIR:AT5G39730.1); Has 287 Blast hits to 287 proteins in 90 species: Archae - 12; Bacteria - 68; Metazoa - 0; Fungi - 56; Plants - 104; Vir…
13508513	4.22943	3.34415	3.51905	6.91642	6.26314	6.29022	5.13743	AT5G39890	0	6.15181	3.69754	2.45426	5.48033	Protein of unknown function (DUF1637)	Protein of unknown function (DUF1637); FUNCTIONS IN: cysteamine dioxygenase activity; INVOLVED IN: oxidation reduction; LOCATED IN: cellular_component unknown; EXPRESSED IN: 24 plant structures; EXPRESSED DURING: 15 growth stages; CONTAINS InterPro DOMAIN/s: Protein of unknown function DUF1637 (InterPro:IPR012864); BEST Arabidopsis thaliana protein match is: Protein of unknown function (DUF1637) …
13509011	5.09991	5.16907	5.0235	5.68189	6.04885	5.93444	6.62227	AT5G41040	0.0331949	6.07186	5.09749	0.974372	1.96479	HXXXD-type acyl-transferase family protein	HXXXD-type acyl-transferase family protein; CONTAINS InterPro DOMAIN/s: Transferase (InterPro:IPR003480); BEST Arabidopsis thaliana protein match is: HXXXD-type acyl-transferase family protein (TAIR:AT5G63560.1); Has 2970 Blast hits to 2949 proteins in 200 species: Archae - 0; Bacteria - 2; Metazoa - 0; Fungi - 233; Plants - 2727; Viruses - 0; Other Eukaryotes - 8 (source: NCBI BLink).
13509036	5.69574	5.14547	5.40999	7.43888	7.3587	8.48076	8.291	AT5G41080	0	7.89233	5.41707	2.47526	5.56069	PLC-like phosphodiesterases superfamily protein	PLC-like phosphodiesterases superfamily protein; FUNCTIONS IN: phosphoric diester hydrolase activity, glycerophosphodiester phosphodiesterase activity; INVOLVED IN: glycerol metabolic process, lipid metabolic process; EXPRESSED IN: 23 plant structures; EXPRESSED DURING: 14 growth stages; CONTAINS InterPro DOMAIN/s: PLC-like phosphodiesterase, TIM beta/alpha-barrel domain (InterPro:IPR017946), Gly…
13509203	5.71283	6.93523	5.28416	8.34364	7.38607	7.31611	6.86649	AT5G41471	0.00392405	7.47808	5.97741	1.50067	2.82975	SNOR108; snoRNA	0
13509480	6.68383	6.35427	6.49876	7.35363	7.47556	7.48937	7.79988	AT5G42210	0.0221109	7.52961	6.51229	1.01732	2.02416	Major facilitator superfamily protein	Major facilitator superfamily protein; FUNCTIONS IN: molecular_function unknown; INVOLVED IN: transmembrane transport; LOCATED IN: endomembrane system; CONTAINS InterPro DOMAIN/s: Major facilitator superfamily MFS-1 (InterPro:IPR011701), Major facilitator superfamily, general substrate transporter (InterPro:IPR016196); BEST Arabidopsis thaliana protein match is: Major facilitator superfamily prot…
13509547	6.01763	6.20778	5.83397	6.96807	7.02286	6.83229	6.90717	AT5G42250	0.0370119	6.9326	6.01979	0.912809	1.88271	Zinc-binding alcohol dehydrogenase family protein	Zinc-binding alcohol dehydrogenase family protein; FUNCTIONS IN: oxidoreductase activity, zinc ion binding; INVOLVED IN: oxidation reduction; EXPRESSED IN: 11 plant structures; EXPRESSED DURING: 6 growth stages; CONTAINS InterPro DOMAIN/s: GroES-like (InterPro:IPR011032), Alcohol dehydrogenase GroES-like (InterPro:IPR013154), Alcohol dehydrogenase, zinc-containing, conserved site (InterPro:IPR002…
13509721	4.08477	3.90626	3.89097	6.66615	6.74148	6.717	6.85694	AT5G42610	0	6.74539	3.96067	2.78473	6.89106	Protein of unknown function (DUF607)	Protein of unknown function (DUF607); CONTAINS InterPro DOMAIN/s: Protein of unknown function DUF607 (InterPro:IPR006769); BEST Arabidopsis thaliana protein match is: Protein of unknown function (DUF607) (TAIR:AT2G23790.1); Has 1807 Blast hits to 1807 proteins in 277 species: Archae - 0; Bacteria - 0; Metazoa - 736; Fungi - 347; Plants - 385; Viruses - 0; Other Eukaryotes - 339 (source: NCBI BLin…
13509770	7.13392	7.06825	7.21837	8.39588	8.08789	8.04423	8.21356	AT5G42710	0.0168571	8.18539	7.14018	1.04521	2.06367	0	unknown protein; Has 1807 Blast hits to 1807 proteins in 277 species: Archae - 0; Bacteria - 0; Metazoa - 736; Fungi - 347; Plants - 385; Viruses - 0; Other Eukaryotes - 339 (source: NCBI BLink).
13509947	8.10603	8.6503	8.44616	9.91607	9.92698	10.6265	10.4778	AT5G43150	0.000173913	10.2368	8.40083	1.83602	3.57023	0	unknown protein; FUNCTIONS IN: molecular_function unknown; INVOLVED IN: biological_process unknown; LOCATED IN: mitochondrion; EXPRESSED IN: 22 plant structures; EXPRESSED DURING: 13 growth stages; Has 1807 Blast hits to 1807 proteins in 277 species: Archae - 0; Bacteria - 0; Metazoa - 736; Fungi - 347; Plants - 385; Viruses - 0; Other Eukaryotes - 339 (source: NCBI BLink).
13510215	5.46451	5.90324	5.54814	6.82839	6.50655	6.49605	6.77809	AT5G43860	0.0222833	6.65227	5.63863	1.01364	2.019	chlorophyllase 2	chlorophyllase 2 (CLH2); CONTAINS InterPro DOMAIN/s: Chlorophyllase-like (InterPro:IPR010821), Chlorophyllase, chloroplast (InterPro:IPR017395); BEST Arabidopsis thaliana protein match is: chlorophyllase 1 (TAIR:AT1G19670.1); Has 1807 Blast hits to 1807 proteins in 277 species: Archae - 0; Bacteria - 0; Metazoa - 736; Fungi - 347; Plants - 385; Viruses - 0; Other Eukaryotes - 339 (source: NCBI BL…
13510737	5.64634	5.07409	5.82725	7.28225	7.51444	7.60886	8.4016	AT5G45095	0	7.70179	5.51589	2.18589	4.55009	0	unknown protein; FUNCTIONS IN: molecular_function unknown; INVOLVED IN: biological_process unknown; LOCATED IN: endomembrane system; BEST Arabidopsis thaliana protein match is: unknown protein (TAIR:AT4G08593.1); Has 25 Blast hits to 25 proteins in 2 species: Archae - 0; Bacteria - 0; Metazoa - 0; Fungi - 0; Plants - 25; Viruses - 0; Other Eukaryotes - 0 (source: NCBI BLink).
13511038	2.75366	2.19521	2.34546	3.04269	4.50574	4.11321	5.47096	AT5G45890	0.000753425	4.28315	2.43145	1.8517	3.60926	senescence-associated gene 12	senescence-associated gene 12 (SAG12); CONTAINS InterPro DOMAIN/s: Peptidase C1A, papain (InterPro:IPR013128), Proteinase inhibitor I29, cathepsin propeptide (InterPro:IPR013201), Peptidase C1A, papain C-terminal (InterPro:IPR000668), Peptidase, cysteine peptidase active site (InterPro:IPR000169); BEST Arabidopsis thaliana protein match is: Cysteine proteinases superfamily protein (TAIR:AT3G49340…
13511251	4.07545	3.89516	3.36644	5.07481	4.51352	4.651	4.71922	AT5G46440	0.0323175	4.73964	3.77902	0.960618	1.94614	0	FUNCTIONS IN: molecular_function unknown; INVOLVED IN: biological_process unknown; LOCATED IN: endomembrane system; BEST Arabidopsis thaliana protein match is: Pentatricopeptide repeat (PPR) superfamily protein (TAIR:AT5G46460.1); Has 1807 Blast hits to 1807 proteins in 277 species: Archae - 0; Bacteria - 0; Metazoa - 736; Fungi - 347; Plants - 385; Viruses - 0; Other Eukaryotes - 339 (source: NC…
13511758	5.20983	5.40913	5.02242	6.87435	7.23924	7.65154	8.18329	AT5G47530	0	7.48711	5.2138	2.27331	4.83431	Auxin-responsive family protein	Auxin-responsive family protein; CONTAINS InterPro DOMAIN/s: Cytochrome b561, eukaryote (InterPro:IPR004877), Uncharacterised conserved protein UCP037471 (InterPro:IPR017214), Protein of unknown function DUF568, DOMON-like (InterPro:IPR007613), DOMON related (InterPro:IPR005018), Cytochrome b561/ferric reductase transmembrane (InterPro:IPR006593); BEST Arabidopsis thaliana protein match is: Auxin…
13512251	9.16981	8.98917	9.18089	9.66733	10.172	10.4331	10.0428	AT5G48560	0.0358524	10.0788	9.11329	0.965545	1.9528	basic helix-loop-helix (bHLH) DNA-binding superfamily protein	basic helix-loop-helix (bHLH) DNA-binding superfamily protein; FUNCTIONS IN: DNA binding, sequence-specific DNA binding transcription factor activity; INVOLVED IN: regulation of transcription; LOCATED IN: nucleus; EXPRESSED IN: 14 plant structures; EXPRESSED DURING: LP.06 six leaves visible, LP.04 four leaves visible, 4 anthesis, petal differentiation and expansion stage, LP.08 eight leaves visib…
13512696	1.91979	2.04559	2.36146	3.63229	4.1998	6.19763	4.63992	AT5G49600	0	4.66741	2.10895	2.55846	5.89079	Protein of unknown function, DUF538	Protein of unknown function, DUF538; CONTAINS InterPro DOMAIN/s: Protein of unknown function DUF538 (InterPro:IPR007493); BEST Arabidopsis thaliana protein match is: Protein of unknown function, DUF538 (TAIR:AT1G09310.1); Has 1807 Blast hits to 1807 proteins in 277 species: Archae - 0; Bacteria - 0; Metazoa - 736; Fungi - 347; Plants - 385; Viruses - 0; Other Eukaryotes - 339 (source: NCBI BLink).
13512701	4.34348	4.16726	4.17697	5.68392	4.84414	5.3656	4.82899	AT5G49640	0.0352575	5.18066	4.22923	0.951431	1.93379	0	unknown protein; Has 1807 Blast hits to 1807 proteins in 277 species: Archae - 0; Bacteria - 0; Metazoa - 736; Fungi - 347; Plants - 385; Viruses - 0; Other Eukaryotes - 339 (source: NCBI BLink).
13512743	6.01572	5.88055	6.07604	6.63569	7.31382	7.22351	7.06763	AT5G49700	0.0186073	7.06016	5.99077	1.06939	2.09855	Predicted AT-hook DNA-binding family protein	Predicted AT-hook DNA-binding family protein; CONTAINS InterPro DOMAIN/s: Protein of unknown function DUF296 (InterPro:IPR005175), Predicted AT-hook DNA-binding (InterPro:IPR014476); BEST Arabidopsis thaliana protein match is: Predicted AT-hook DNA-binding family protein (TAIR:AT1G14490.1); Has 1807 Blast hits to 1807 proteins in 277 species: Archae - 0; Bacteria - 0; Metazoa - 736; Fungi - 347; …
13513128	6.80514	6.77929	6.74495	7.80868	8.06985	8.00799	7.92621	AT5G50565	0.00857143	7.95318	6.77646	1.17672	2.26062	0	unknown protein; BEST Arabidopsis thaliana protein match is: unknown protein (TAIR:AT5G50665.2); Has 6 Blast hits to 6 proteins in 1 species: Archae - 0; Bacteria - 0; Metazoa - 0; Fungi - 0; Plants - 6; Viruses - 0; Other Eukaryotes - 0 (source: NCBI BLink).
13513136	8.22222	7.75242	7.90783	8.86574	8.79924	8.88326	8.9302	AT5G50580	0.0408852	8.86961	7.96082	0.908789	1.87747	SUMO-activating enzyme 1B	SUMO-activating enzyme 1B (SAE1B); CONTAINS InterPro DOMAIN/s: Molybdenum cofactor biosynthesis, MoeB (InterPro:IPR009036), UBA/THIF-type NAD/FAD binding fold (InterPro:IPR000594), NAD(P)-binding domain (InterPro:IPR016040); BEST Arabidopsis thaliana protein match is: SUMO activating enzyme 1B (TAIR:AT5G50680.2); Has 4947 Blast hits to 4294 proteins in 1121 species: Archae - 94; Bacteria - 1869; …
13513171	6.83561	6.79724	6.77092	7.75226	8.05626	8.04227	7.86674	AT5G50665	0.0117213	7.92938	6.80126	1.12813	2.18575	0	unknown protein; BEST Arabidopsis thaliana protein match is: unknown protein (TAIR:AT5G50565.2); Has 6 Blast hits to 6 proteins in 1 species: Archae - 0; Bacteria - 0; Metazoa - 0; Fungi - 0; Plants - 6; Viruses - 0; Other Eukaryotes - 0 (source: NCBI BLink).
13513182	7.86946	7.38819	7.44525	8.52232	8.33837	8.42914	8.52485	AT5G50680	0.0463969	8.45367	7.56763	0.886037	1.84809	SUMO activating enzyme 1B	SUMO activating enzyme 1B (SAE1B); CONTAINS InterPro DOMAIN/s: UBA/THIF-type NAD/FAD binding fold (InterPro:IPR000594), Molybdenum cofactor biosynthesis, MoeB (InterPro:IPR009036), NAD(P)-binding domain (InterPro:IPR016040), Ubiquitin-activating enzyme, E1-like (InterPro:IPR000011); BEST Arabidopsis thaliana protein match is: SUMO-activating enzyme 1B (TAIR:AT5G50580.2); Has 30201 Blast hits to 1…
13513205	1.07593	1.63364	0.685197	3.10324	1.14666	3.34201	1.91962	AT5G50717	0.0175352	2.37788	1.13159	1.24629	2.37231	MIR405B; miRNA	0
13513354	5.63911	5.33606	5.59397	6.40578	6.23612	6.93142	6.78909	AT5G51050	0.0208043	6.5906	5.52305	1.06755	2.09587	Mitochondrial substrate carrier family protein	Mitochondrial substrate carrier family protein; FUNCTIONS IN: binding, calcium ion binding; INVOLVED IN: transport, transmembrane transport; LOCATED IN: mitochondrial inner membrane, membrane; EXPRESSED IN: 23 plant structures; EXPRESSED DURING: 15 growth stages; CONTAINS InterPro DOMAIN/s: EF-Hand 1, calcium-binding site (InterPro:IPR018247), Mitochondrial substrate carrier (InterPro:IPR001993),…
13514247	7.98773	7.82086	7.60598	10.57	10.37	11.1032	10.8267	AT5G53048	0	10.7175	7.80485	2.91262	7.52983	other RNA	0
13514818	4.89954	4.94355	4.84699	5.85601	6.13549	6.13743	5.61729	AT5G54145	0.0196163	5.93655	4.8967	1.03985	2.05602	0	unknown protein; FUNCTIONS IN: molecular_function unknown; INVOLVED IN: biological_process unknown; LOCATED IN: endomembrane system; BEST Arabidopsis thaliana protein match is: unknown protein (TAIR:AT4G27657.1); Has 30201 Blast hits to 17322 proteins in 780 species: Archae - 12; Bacteria - 1396; Metazoa - 17338; Fungi - 3422; Plants - 5037; Viruses - 0; Other Eukaryotes - 2996 (source: NCBI BLin…
13514998	3.68171	4.09278	4.11662	5.42869	5.14954	4.96446	5.35132	AT5G54585	0.00548148	5.2235	3.9637	1.2598	2.39463	0	unknown protein; Has 30201 Blast hits to 17322 proteins in 780 species: Archae - 12; Bacteria - 1396; Metazoa - 17338; Fungi - 3422; Plants - 5037; Viruses - 0; Other Eukaryotes - 2996 (source: NCBI BLink).
13515550	7.0277	6.5066	6.82466	8.15585	8.03356	8.07943	8.32194	AT5G55970	0.00357143	8.14769	6.78632	1.36138	2.5693	RING/U-box superfamily protein	RING/U-box superfamily protein; FUNCTIONS IN: zinc ion binding; LOCATED IN: chloroplast; EXPRESSED IN: 15 plant structures; EXPRESSED DURING: LP.06 six leaves visible, LP.04 four leaves visible, 4 anthesis, 4 leaf senescence stage, petal differentiation and expansion stage; CONTAINS InterPro DOMAIN/s: Zinc finger, RING-type (InterPro:IPR001841), Zinc finger, C3HC4 RING-type (InterPro:IPR018957); …
13516280	9.2067	9.24078	9.27176	9.81625	10.2016	10.4598	10.373	AT5G57660	0.0331884	10.2127	9.23975	0.972911	1.9628	CONSTANS-like 5	CONSTANS-like 5 (COL5); FUNCTIONS IN: sequence-specific DNA binding transcription factor activity, zinc ion binding; INVOLVED IN: regulation of transcription; LOCATED IN: intracellular; EXPRESSED IN: 23 plant structures; EXPRESSED DURING: 13 growth stages; CONTAINS InterPro DOMAIN/s: CCT domain (InterPro:IPR010402), Zinc finger, B-box (InterPro:IPR000315); BEST Arabidopsis thaliana protein match …
13517020	6.11402	5.88578	5.83549	6.7701	6.82098	6.80065	7.09654	AT5G59400	0.0369558	6.87207	5.9451	0.926968	1.90128	0	FUNCTIONS IN: molecular_function unknown; INVOLVED IN: biological_process unknown; LOCATED IN: chloroplast; EXPRESSED IN: 23 plant structures; EXPRESSED DURING: 13 growth stages; BEST Arabidopsis thaliana protein match is: PGR5-like B (TAIR:AT4G11960.1); Has 97 Blast hits to 97 proteins in 19 species: Archae - 0; Bacteria - 0; Metazoa - 0; Fungi - 0; Plants - 97; Viruses - 0; Other Eukaryotes - 0…
13517186	4.88421	4.75436	5.17423	6.14536	6.08393	6.33561	6.11967	AT5G59732	0.00702341	6.17114	4.9376	1.23354	2.35143	other RNA	0
13517395	3.03241	3.40641	3.28468	4.3497	4.32516	5.0967	4.66565	AT5G60270	0.0042449	4.6093	3.24117	1.36813	2.58137	Concanavalin A-like lectin protein kinase family protein	Concanavalin A-like lectin protein kinase family protein; FUNCTIONS IN: kinase activity; INVOLVED IN: protein amino acid phosphorylation; LOCATED IN: plasma membrane; EXPRESSED IN: 6 plant structures; EXPRESSED DURING: 6 growth stages; CONTAINS InterPro DOMAIN/s: Legume lectin, beta chain (InterPro:IPR001220), Protein kinase, ATP binding site (InterPro:IPR017441), Serine/threonine-protein kinase-…
13517606	6.32536	6.4839	6.50597	7.4743	7.45917	7.62177	7.70145	AT5G60680	0.0119407	7.56417	6.43841	1.12576	2.18217	Protein of unknown function, DUF584	Protein of unknown function, DUF584; CONTAINS InterPro DOMAIN/s: Protein of unknown function DUF584 (InterPro:IPR007608); BEST Arabidopsis thaliana protein match is: Protein of unknown function, DUF584 (TAIR:AT3G45210.1); Has 1807 Blast hits to 1807 proteins in 277 species: Archae - 0; Bacteria - 0; Metazoa - 736; Fungi - 347; Plants - 385; Viruses - 0; Other Eukaryotes - 339 (source: NCBI BLink).
13518187	4.77178	5.03711	4.66281	5.85391	6.10915	6.44944	6.61057	AT5G62020	0.00287081	6.25577	4.8239	1.43187	2.69796	heat shock transcription factor B2A	heat shock transcription factor B2A (HSFB2A); FUNCTIONS IN: DNA binding, sequence-specific DNA binding transcription factor activity; INVOLVED IN: response to chitin; LOCATED IN: nucleus; EXPRESSED IN: 18 plant structures; EXPRESSED DURING: 11 growth stages; CONTAINS InterPro DOMAIN/s: Winged helix-turn-helix transcription repressor DNA-binding (InterPro:IPR011991), Heat shock factor (HSF)-type, …
13518196	3.59688	4.03543	4.13942	4.83663	5.72497	5.69364	6.26056	AT5G62040	0.000805369	5.62895	3.92391	1.70504	3.26038	PEBP (phosphatidylethanolamine-binding protein) family protein	PEBP (phosphatidylethanolamine-binding protein) family protein; CONTAINS InterPro DOMAIN/s: Phosphatidylethanolamine-binding, conserved site (InterPro:IPR001858), Phosphatidylethanolamine-binding protein PEBP (InterPro:IPR008914); BEST Arabidopsis thaliana protein match is: PEBP (phosphatidylethanolamine-binding protein) family protein (TAIR:AT5G03840.1); Has 1807 Blast hits to 1807 proteins in 2…
13518221	5.09368	5.29129	5.17646	8.67855	8.36563	9.76473	9.22908	AT5G62162	0	9.0095	5.18714	3.82235	14.1463	MIR399C; miRNA	0
13518669	3.90981	4.48902	4.18785	6.0721	6.20336	7.63461	7.18169	AT5G63130	0	6.77294	4.19556	2.57738	5.96856	Octicosapeptide/Phox/Bem1p family protein	Octicosapeptide/Phox/Bem1p family protein; CONTAINS InterPro DOMAIN/s: Octicosapeptide/Phox/Bem1p (InterPro:IPR000270); BEST Arabidopsis thaliana protein match is: Octicosapeptide/Phox/Bem1p family protein (TAIR:AT3G48240.1); Has 353 Blast hits to 353 proteins in 15 species: Archae - 0; Bacteria - 0; Metazoa - 0; Fungi - 0; Plants - 353; Viruses - 0; Other Eukaryotes - 0 (source: NCBI BLink).
13519126	5.9356	5.88369	5.89493	6.91574	6.81478	7.28375	7.19041	AT5G64230	0.0116022	7.05117	5.90474	1.14643	2.21365	0	unknown protein; FUNCTIONS IN: molecular_function unknown; INVOLVED IN: biological_process unknown; LOCATED IN: endomembrane system; EXPRESSED IN: 9 plant structures; EXPRESSED DURING: 4 anthesis, petal differentiation and expansion stage; BEST Arabidopsis thaliana protein match is: unknown protein (TAIR:AT3G19920.1); Has 35333 Blast hits to 34131 proteins in 2444 species: Archae - 798; Bacteria …
13520077	7.64338	8.19795	7.75696	9.15083	8.87841	8.99278	9.43557	AT5G66170	0.00665529	9.1144	7.86609	1.2483	2.37562	sulfurtransferase 18	sulfurtransferase 18 (STR18); CONTAINS InterPro DOMAIN/s: Rhodanese-like (InterPro:IPR001763); BEST Arabidopsis thaliana protein match is: Rhodanese/Cell cycle control phosphatase superfamily protein (TAIR:AT2G17850.1); Has 200 Blast hits to 200 proteins in 47 species: Archae - 2; Bacteria - 43; Metazoa - 0; Fungi - 0; Plants - 144; Viruses - 0; Other Eukaryotes - 11 (source: NCBI BLink).
13520708	8.4057	8.31262	8.33487	10.6985	10.6809	11.7614	11.3244	AT5G01220	0	11.1163	8.35107	2.76522	6.79852	sulfoquinovosyldiacylglycerol 2	sulfoquinovosyldiacylglycerol 2 (SQD2); FUNCTIONS IN: UDP-glycosyltransferase activity, UDP-sulfoquinovose:DAG sulfoquinovosyltransferase activity, transferase activity, transferring glycosyl groups; INVOLVED IN: cellular response to phosphate starvation, sulfolipid biosynthetic process, glycolipid biosynthetic process; LOCATED IN: chloroplast, chloroplast envelope; EXPRESSED IN: 22 plant structu…
13520777	3.52611	3.6327	3.61744	4.19522	5.26501	6.22961	5.97568	AT5G01320	0.000909091	5.41638	3.59209	1.8243	3.54134	Thiamine pyrophosphate dependent pyruvate decarboxylase family protein	Thiamine pyrophosphate dependent pyruvate decarboxylase family protein; FUNCTIONS IN: in 6 functions; LOCATED IN: cellular_component unknown; CONTAINS InterPro DOMAIN/s: TPP-binding enzyme, conserved site (InterPro:IPR000399), Thiamine pyrophosphate enzyme, central domain (InterPro:IPR012000), Pyruvate decarboxylase/indolepyruvate decarboxylase (InterPro:IPR012110), Thiamine pyrophosphate enzyme,…
13521118	6.40664	6.17612	6.66716	6.97125	7.39058	7.82673	8.09032	AT5G02020	0.0160099	7.56972	6.41664	1.15308	2.22388	0	unknown protein; FUNCTIONS IN: molecular_function unknown; INVOLVED IN: biological_process unknown; LOCATED IN: chloroplast; EXPRESSED IN: 13 plant structures; EXPRESSED DURING: 6 growth stages; BEST Arabidopsis thaliana protein match is: unknown protein (TAIR:AT5G59080.1); Has 77 Blast hits to 77 proteins in 14 species: Archae - 0; Bacteria - 0; Metazoa - 0; Fungi - 0; Plants - 77; Viruses - 0; …
13521144	3.19655	3.59184	3.33811	4.81201	4.18459	4.52469	4.42287	AT5G02090	0.0131316	4.48604	3.3755	1.11054	2.15926	0	unknown protein; Has 30 Blast hits to 30 proteins in 10 species: Archae - 0; Bacteria - 0; Metazoa - 0; Fungi - 0; Plants - 30; Viruses - 0; Other Eukaryotes - 0 (source: NCBI BLink).
13521303	3.51903	3.532	3.61542	4.47622	4.42275	4.53449	4.55148	AT5G02640	0.033176	4.49623	3.55548	0.940751	1.91953	0	unknown protein; BEST Arabidopsis thaliana protein match is: unknown protein (TAIR:AT3G46300.1); Has 37 Blast hits to 37 proteins in 10 species: Archae - 0; Bacteria - 0; Metazoa - 0; Fungi - 0; Plants - 37; Viruses - 0; Other Eukaryotes - 0 (source: NCBI BLink).
13521435	9.24182	8.95953	9.28192	10.2894	10.2234	10.309	10.3302	AT5G03170	0.0114127	10.288	9.16109	1.12689	2.18388	FASCICLIN-like arabinogalactan-protein 11	FASCICLIN-like arabinogalactan-protein 11 (FLA11); CONTAINS InterPro DOMAIN/s: FAS1 domain (InterPro:IPR000782); BEST Arabidopsis thaliana protein match is: FASCICLIN-like arabinogalactan-protein 12 (TAIR:AT5G60490.1); Has 965 Blast hits to 948 proteins in 162 species: Archae - 18; Bacteria - 233; Metazoa - 22; Fungi - 18; Plants - 634; Viruses - 0; Other Eukaryotes - 40 (source: NCBI BLink).
13521505	5.65541	6.02701	5.77073	6.6425	6.89444	7.03027	6.66009	AT5G03380	0.0272353	6.80682	5.81772	0.989107	1.98496	Heavy metal transport/detoxification superfamily protein	Heavy metal transport/detoxification superfamily protein ; FUNCTIONS IN: metal ion binding; INVOLVED IN: metal ion transport; EXPRESSED IN: 24 plant structures; EXPRESSED DURING: 13 growth stages; CONTAINS InterPro DOMAIN/s: Heavy metal transport/detoxification protein (InterPro:IPR006121); BEST Arabidopsis thaliana protein match is: Heavy metal transport/detoxification superfamily protein (TAIR:…
13521782	5.40217	5.59967	5.0331	6.31199	6.28523	6.41049	6.07337	AT5G03995	0.0384333	6.27027	5.34498	0.925292	1.89907	0	unknown protein; FUNCTIONS IN: molecular_function unknown; INVOLVED IN: biological_process unknown; LOCATED IN: cellular_component unknown; Has 30201 Blast hits to 17322 proteins in 780 species: Archae - 12; Bacteria - 1396; Metazoa - 17338; Fungi - 3422; Plants - 5037; Viruses - 0; Other Eukaryotes - 2996 (source: NCBI BLink).
13521920	2.96159	2.72061	3.05259	4.24133	3.80494	3.9353	3.94418	AT5G04340	0.01565	3.98144	2.9116	1.06984	2.0992	zinc finger of Arabidopsis thaliana 6	zinc finger of Arabidopsis thaliana 6 (ZAT6); FUNCTIONS IN: sequence-specific DNA binding transcription factor activity, zinc ion binding, nucleic acid binding; LOCATED IN: intracellular; EXPRESSED IN: 15 plant structures; EXPRESSED DURING: 8 growth stages; CONTAINS InterPro DOMAIN/s: Zinc finger, C2H2-like (InterPro:IPR015880), Zinc finger, C2H2-type (InterPro:IPR007087); BEST Arabidopsis thalia…
13522293	4.50772	4.39608	4.61348	5.79793	5.70941	6.36225	6.3308	AT5G05340	0.00149425	6.05009	4.50576	1.54434	2.9167	Peroxidase superfamily protein	Peroxidase superfamily protein; FUNCTIONS IN: protein binding, peroxidase activity; INVOLVED IN: response to oxidative stress, oxidation reduction; LOCATED IN: apoplast, cell wall; EXPRESSED IN: 9 plant structures; EXPRESSED DURING: LP.04 four leaves visible, 4 anthesis, C globular stage, petal differentiation and expansion stage; CONTAINS InterPro DOMAIN/s: Haem peroxidase (InterPro:IPR010255), …
13522706	8.22563	8.02422	8.38996	8.99226	9.32577	9.79822	9.77836	AT5G06530	0.00778481	9.47365	8.21327	1.26039	2.3956	ABC-2 type transporter family protein	ABC-2 type transporter family protein; FUNCTIONS IN: ATPase activity, coupled to transmembrane movement of substances; LOCATED IN: plasma membrane; EXPRESSED IN: 23 plant structures; EXPRESSED DURING: 13 growth stages; CONTAINS InterPro DOMAIN/s: ATPase, AAA+ type, core (InterPro:IPR003593), ABC transporter-like (InterPro:IPR003439), ABC-2 type transporter (InterPro:IPR013525), ABC transporter, c…
13523059	2.20892	3.1051	2.82237	2.85936	3.88826	4.23047	3.80334	AT5G07322	0.0424272	3.69536	2.71213	0.983226	1.97688	other RNA	0
13523350	3.13441	3.23062	3.43766	5.80692	6.88988	7.6281	7.05215	AT5G08030	0	6.84426	3.26756	3.5767	11.9315	PLC-like phosphodiesterases superfamily protein	PLC-like phosphodiesterases superfamily protein; FUNCTIONS IN: phosphoric diester hydrolase activity, glycerophosphodiester phosphodiesterase activity; INVOLVED IN: glycerol metabolic process, lipid metabolic process; LOCATED IN: endomembrane system; EXPRESSED IN: leaf whorl, sepal, flower; EXPRESSED DURING: petal differentiation and expansion stage; CONTAINS InterPro DOMAIN/s: PLC-like phosphodi…
13523860	4.16396	4.5773	4.29918	5.26554	5.40371	6.23761	5.44904	AT5G09470	0.00886905	5.58898	4.34681	1.24216	2.36553	dicarboxylate carrier 3	dicarboxylate carrier 3 (DIC3); FUNCTIONS IN: oxidative phosphorylation uncoupler activity, binding, dicarboxylic acid transmembrane transporter activity; INVOLVED IN: transport, mitochondrial transport; LOCATED IN: mitochondrial inner membrane, membrane; EXPRESSED IN: cotyledon, leaf, stamen; EXPRESSED DURING: LP.04 four leaves visible, 4 anthesis, LP.10 ten leaves visible, LP.08 eight leaves vi…
13523863	4.43327	4.69749	4.59249	6.27538	5.36714	5.74675	6.11574	AT5G09480	0.00480916	5.87625	4.57442	1.30184	2.46543	hydroxyproline-rich glycoprotein family protein	hydroxyproline-rich glycoprotein family protein; FUNCTIONS IN: molecular_function unknown; INVOLVED IN: biological_process unknown; LOCATED IN: endomembrane system; EXPRESSED IN: 7 plant structures; EXPRESSED DURING: 4 anthesis, C globular stage, petal differentiation and expansion stage; Has 11004 Blast hits to 3872 proteins in 771 species: Archae - 28; Bacteria - 3950; Metazoa - 1856; Fungi - 4…
13523885	4.82134	4.66077	4.88861	6.20311	6.62646	6.27772	6.50593	AT5G09520	0.000774648	6.40331	4.79024	1.61307	3.05901	hydroxyproline-rich glycoprotein family protein	hydroxyproline-rich glycoprotein family protein; FUNCTIONS IN: molecular_function unknown; INVOLVED IN: biological_process unknown; LOCATED IN: endomembrane system; EXPRESSED IN: 21 plant structures; EXPRESSED DURING: 12 growth stages; BEST Arabidopsis thaliana protein match is: hydroxyproline-rich glycoprotein family protein (TAIR:AT5G09530.1); Has 4837 Blast hits to 2182 proteins in 495 species…
13523888	2.78907	2.28763	3.10685	4.29297	4.1093	4.40761	4.53136	AT5G09530	0.000849673	4.33531	2.72785	1.60746	3.04715	hydroxyproline-rich glycoprotein family protein	hydroxyproline-rich glycoprotein family protein; INVOLVED IN: biological_process unknown; LOCATED IN: endomembrane system; EXPRESSED IN: 7 plant structures; EXPRESSED DURING: 4 anthesis, C globular stage; BEST Arabidopsis thaliana protein match is: hydroxyproline-rich glycoprotein family protein (TAIR:AT5G09520.1); Has 56710 Blast hits to 18930 proteins in 1860 species: Archae - 251; Bacteria - 1…
13524511	5.08119	4.50029	5.02867	5.33076	5.81283	6.14988	5.85676	AT5G10740	0.0492544	5.78756	4.87005	0.91751	1.88885	Protein phosphatase 2C family protein	Protein phosphatase 2C family protein; FUNCTIONS IN: protein serine/threonine phosphatase activity, catalytic activity; INVOLVED IN: protein amino acid dephosphorylation; LOCATED IN: protein serine/threonine phosphatase complex; EXPRESSED IN: 19 plant structures; EXPRESSED DURING: 11 growth stages; CONTAINS InterPro DOMAIN/s: Protein phosphatase 2C, manganese/magnesium aspartate binding site (Int…
13524528	6.46539	6.3868	6.27057	7.10301	7.09469	7.45606	7.81952	AT5G10770	0.0299062	7.36832	6.37425	0.994067	1.99179	Eukaryotic aspartyl protease family protein	Eukaryotic aspartyl protease family protein; FUNCTIONS IN: DNA binding, aspartic-type endopeptidase activity; INVOLVED IN: proteolysis; EXPRESSED IN: 12 plant structures; EXPRESSED DURING: 4 anthesis, C globular stage, petal differentiation and expansion stage, E expanded cotyledon stage; CONTAINS InterPro DOMAIN/s: Peptidase aspartic (InterPro:IPR021109), Peptidase aspartic, catalytic (InterPro:…
13524605	4.40693	4.76952	4.40357	5.2903	5.39804	6.22444	6.24691	AT5G10930	0.00893175	5.78993	4.52667	1.26325	2.40037	CBL-interacting protein kinase 5	CBL-interacting protein kinase 5 (CIPK5); FUNCTIONS IN: protein serine/threonine kinase activity, protein kinase activity, kinase activity, ATP binding; INVOLVED IN: signal transduction, protein amino acid phosphorylation; LOCATED IN: cellular_component unknown; EXPRESSED IN: 22 plant structures; EXPRESSED DURING: 11 growth stages; CONTAINS InterPro DOMAIN/s: Protein kinase, ATP binding site (Int…
13524632	6.48365	6.34537	6.56099	7.31084	7.49349	7.42772	7.76675	AT5G10946	0.0196854	7.4997	6.46334	1.03636	2.05105	0	unknown protein; FUNCTIONS IN: molecular_function unknown; INVOLVED IN: biological_process unknown; LOCATED IN: endomembrane system; Has 30201 Blast hits to 17322 proteins in 780 species: Archae - 12; Bacteria - 1396; Metazoa - 17338; Fungi - 3422; Plants - 5037; Viruses - 0; Other Eukaryotes - 2996 (source: NCBI BLink).
13524637	6.96252	6.23107	6.96129	8.09085	8.13879	7.92839	8.19584	AT5G10945	0.00366812	8.08847	6.7183	1.37017	2.58502	MIR156D; miRNA	0
13526284	2.88339	2.64466	2.65167	3.10958	3.39484	3.80296	4.33757	AT5G14750	0.0497525	3.66124	2.72657	0.934666	1.91145	myb domain protein 66	myb domain protein 66 (MYB66); CONTAINS InterPro DOMAIN/s: SANT, DNA-binding (InterPro:IPR001005), Myb, DNA-binding (InterPro:IPR014778), Homeodomain-like (InterPro:IPR009057), Homeodomain-related (InterPro:IPR012287), Myb transcription factor (InterPro:IPR015495), HTH transcriptional regulator, Myb-type, DNA-binding (InterPro:IPR017930); BEST Arabidopsis thaliana protein match is: myb domain pro…
13526486	2.62513	2.98564	2.62327	4.39264	2.92517	2.62363	6.58059	AT5G15360	0.0213763	4.13051	2.74468	1.38583	2.61322	0	unknown protein; Has 4 Blast hits to 4 proteins in 2 species: Archae - 0; Bacteria - 0; Metazoa - 0; Fungi - 0; Plants - 4; Viruses - 0; Other Eukaryotes - 0 (source: NCBI BLink).
13526720	5.93729	6.0463	6.04882	6.94737	7.77118	8.19232	8.08605	AT5G15850	0.000601504	7.74923	6.0108	1.73843	3.33671	CONSTANS-like 1	CONSTANS-like 1 (COL1); FUNCTIONS IN: sequence-specific DNA binding transcription factor activity, zinc ion binding; INVOLVED IN: circadian rhythm, regulation of flower development; LOCATED IN: intracellular; EXPRESSED IN: 21 plant structures; EXPRESSED DURING: 13 growth stages; CONTAINS InterPro DOMAIN/s: CCT domain (InterPro:IPR010402), Zinc finger, B-box (InterPro:IPR000315); BEST Arabidopsis …
13526950	6.00419	6.13861	6.22088	7.3381	7.39283	6.55587	6.73498	AT5G16410	0.0439873	7.00545	6.12123	0.884215	1.84576	HXXXD-type acyl-transferase family protein	HXXXD-type acyl-transferase family protein; FUNCTIONS IN: transferase activity, transferring acyl groups other than amino-acyl groups, transferase activity; INVOLVED IN: biological_process unknown; LOCATED IN: cellular_component unknown; CONTAINS InterPro DOMAIN/s: Transferase (InterPro:IPR003480); BEST Arabidopsis thaliana protein match is: HXXXD-type acyl-transferase family protein (TAIR:AT1G78…
13527069	2.6086	3.28782	2.82175	3.78028	3.76666	4.32167	4.86318	AT5G16740	0.00851964	4.18295	2.90605	1.27689	2.42317	Transmembrane amino acid transporter family protein	Transmembrane amino acid transporter family protein; CONTAINS InterPro DOMAIN/s: Amino acid transporter, transmembrane (InterPro:IPR013057); BEST Arabidopsis thaliana protein match is: Transmembrane amino acid transporter family protein (TAIR:AT5G02170.1); Has 1807 Blast hits to 1807 proteins in 277 species: Archae - 0; Bacteria - 0; Metazoa - 736; Fungi - 347; Plants - 385; Viruses - 0; Other Eu…
13527351	7.48288	7.15413	7.53657	8.26866	9.22781	9.31214	9.57782	AT5G17300	0.000810811	9.09661	7.39119	1.70542	3.26123	Homeodomain-like superfamily protein	REVEILLE 1 (RVE1); CONTAINS InterPro DOMAIN/s: SANT, DNA-binding (InterPro:IPR001005), Homeodomain-like (InterPro:IPR009057), Myb, DNA-binding (InterPro:IPR014778), HTH transcriptional regulator, Myb-type, DNA-binding (InterPro:IPR017930), Myb-like DNA-binding domain, SHAQKYF class (InterPro:IPR006447); BEST Arabidopsis thaliana protein match is: Homeodomain-like superfamily protein (TAIR:AT5G372…
13527420	9.49753	9.12826	9.2857	10.3003	10.1097	10.1904	10.5153	AT5G17420	0.0271937	10.2789	9.30383	0.975109	1.96579	Cellulose synthase family protein	IRREGULAR XYLEM 3 (IRX3); FUNCTIONS IN: cellulose synthase activity; INVOLVED IN: cellulose biosynthetic process, plant-type cell wall biogenesis, secondary cell wall biogenesis, rhamnogalacturonan I side chain metabolic process; LOCATED IN: plasma membrane, chloroplast; EXPRESSED IN: 27 plant structures; EXPRESSED DURING: 14 growth stages; CONTAINS InterPro DOMAIN/s: Cellulose synthase (InterPro…
13528249	4.13269	3.95942	3.66771	4.79141	5.14193	4.77952	5.23807	AT5G19410	0.0168421	4.98773	3.91994	1.06779	2.09622	ABC-2 type transporter family protein	ABC-2 type transporter family protein; FUNCTIONS IN: ATPase activity, coupled to transmembrane movement of substances; LOCATED IN: chloroplast, membrane; CONTAINS InterPro DOMAIN/s: ATPase, AAA+ type, core (InterPro:IPR003593), ABC transporter-like (InterPro:IPR003439), ABC-2 type transporter (InterPro:IPR013525), ABC transporter, conserved site (InterPro:IPR017871); BEST Arabidopsis thaliana pro…
13528855	3.90981	4.1268	3.91804	7.82425	7.6431	8.9926	8.12032	AT5G20790	0	8.14507	3.98488	4.16019	17.8789	0	unknown protein; FUNCTIONS IN: molecular_function unknown; INVOLVED IN: biological_process unknown; LOCATED IN: endomembrane system; EXPRESSED IN: 11 plant structures; EXPRESSED DURING: LP.04 four leaves visible, 4 anthesis, petal differentiation and expansion stage; BEST Arabidopsis thaliana protein match is: unknown protein (TAIR:AT3G43110.1); Has 30201 Blast hits to 17322 proteins in 780 speci…
13529672	7.47962	7.33036	7.46705	8.13981	8.42165	8.73279	8.65023	AT5G22860	0.0197768	8.48612	7.42568	1.06044	2.08557	Serine carboxypeptidase S28 family protein	Serine carboxypeptidase S28 family protein; FUNCTIONS IN: serine-type peptidase activity, peptidase activity; INVOLVED IN: proteolysis; LOCATED IN: endomembrane system; EXPRESSED IN: 22 plant structures; EXPRESSED DURING: 13 growth stages; CONTAINS InterPro DOMAIN/s: Peptidase S28 (InterPro:IPR008758); BEST Arabidopsis thaliana protein match is: alpha/beta-Hydrolases superfamily protein (TAIR:AT2…
13529997	5.41453	5.73114	5.27394	6.67487	7.2649	7.88595	7.73694	AT5G23750	0.000175439	7.39067	5.4732	1.91746	3.77758	Remorin family protein	Remorin family protein; CONTAINS InterPro DOMAIN/s: Remorin, C-terminal (InterPro:IPR005516), Remorin, N-terminal (InterPro:IPR005518); BEST Arabidopsis thaliana protein match is: Remorin family protein (TAIR:AT3G48940.1); Has 1807 Blast hits to 1807 proteins in 277 species: Archae - 0; Bacteria - 0; Metazoa - 736; Fungi - 347; Plants - 385; Viruses - 0; Other Eukaryotes - 339 (source: NCBI BLink…
13530076	6.22332	6.24936	6.37208	7.21313	7.31382	7.07225	7.05858	AT5G23980	0.043285	7.16445	6.28159	0.882859	1.84403	ferric reduction oxidase 4	ferric reduction oxidase 4 (FRO4); FUNCTIONS IN: ferric-chelate reductase activity; INVOLVED IN: oxidation reduction, N-terminal protein myristoylation; LOCATED IN: endomembrane system, integral to membrane, membrane; CONTAINS InterPro DOMAIN/s: Ferredoxin reductase-type FAD-binding domain (InterPro:IPR017927), Ferric reductase, NAD binding (InterPro:IPR013121), Cytochrome b245, heavy chain (Inte…
13530156	6.44995	6.59608	6.41596	7.23378	7.75542	8.05445	8.35556	AT5G24120	0.00482759	7.8498	6.48733	1.36247	2.57126	sigma factor E	sigma factor E (SIGE); CONTAINS InterPro DOMAIN/s: RNA polymerase sigma factor, region 2 (InterPro:IPR013325), Winged helix-turn-helix transcription repressor DNA-binding (InterPro:IPR011991), RNA polymerase sigma-70 region 3 (InterPro:IPR007624), RNA polymerase sigma-70 (InterPro:IPR014284), RNA polymerase sigma factor, region 3/4 (InterPro:IPR013324), RNA polymerase sigma-70 region 2 (InterPro:…
13530477	2.89426	3.35318	2.78921	3.65362	4.28614	5.53672	4.73858	AT5G24655	0.00368421	4.55376	3.01222	1.54154	2.91106	response to low sulfur 4	RESPONSE TO LOW SULFUR 4 (LSU4); BEST Arabidopsis thaliana protein match is: response to low sulfur 2 (TAIR:AT5G24660.1); Has 30201 Blast hits to 17322 proteins in 780 species: Archae - 12; Bacteria - 1396; Metazoa - 17338; Fungi - 3422; Plants - 5037; Viruses - 0; Other Eukaryotes - 2996 (source: NCBI BLink).
13531648	6.07458	6.33459	6.0072	7.0419	7.62898	8.10598	7.56491	AT5G28020	0.00356164	7.58544	6.13879	1.44665	2.72575	cysteine synthase D2	cysteine synthase D2 (CYSD2); FUNCTIONS IN: cysteine synthase activity; INVOLVED IN: cysteine biosynthetic process from serine, cysteine biosynthetic process, metabolic process; EXPRESSED IN: 21 plant structures; EXPRESSED DURING: 13 growth stages; CONTAINS InterPro DOMAIN/s: Cysteine synthase/cystathionine beta-synthase P-phosphate-binding site (InterPro:IPR001216), Cysteine synthase A (InterPro…
13532237	4.77797	5.95156	4.83954	6.4546	6.10729	6.48373	6.117	AT5G35480	0.02	6.29065	5.18969	1.10096	2.14498	0	unknown protein; Has 1807 Blast hits to 1807 proteins in 277 species: Archae - 0; Bacteria - 0; Metazoa - 736; Fungi - 347; Plants - 385; Viruses - 0; Other Eukaryotes - 339 (source: NCBI BLink).
13532469	7.39399	7.40078	7.35124	8.15546	8.30221	8.0614	8.52565	AT5G35970	0.0469044	8.26118	7.382	0.879178	1.83933	P-loop containing nucleoside triphosphate hydrolases superfamily protein	P-loop containing nucleoside triphosphate hydrolases superfamily protein; FUNCTIONS IN: hydrolase activity, DNA binding, ATP binding; INVOLVED IN: biological_process unknown; LOCATED IN: chloroplast, chloroplast envelope; EXPRESSED IN: 22 plant structures; EXPRESSED DURING: 13 growth stages; CONTAINS InterPro DOMAIN/s: Restriction endonuclease, type I, R subunit/Type III, Res subunit (InterPro:IP…
13533803	7.68039	7.54388	7.91456	8.32343	8.28443	9.31763	8.85223	AT5G40270	0.0425968	8.69443	7.71294	0.981488	1.9745	HD domain-containing metal-dependent phosphohydrolase family protein	HD domain-containing metal-dependent phosphohydrolase family protein; FUNCTIONS IN: catalytic activity; INVOLVED IN: biological_process unknown; LOCATED IN: cellular_component unknown; EXPRESSED IN: 24 plant structures; EXPRESSED DURING: 12 growth stages; CONTAINS InterPro DOMAIN/s: Metal-dependent phosphohydrolase, HD subdomain (InterPro:IPR006674), Metal-dependent phosphohydrolase, HD domain (I…
13534063	8.29395	8.75098	8.48484	9.83836	9.87337	10.2474	10.4999	AT5G40960	0.00089172	10.1148	8.50992	1.60483	3.0416	Protein of unknown function (DUF 3339)	Protein of unknown function (DUF 3339); CONTAINS InterPro DOMAIN/s: Protein of unknown function DUF3339 (InterPro:IPR021775); BEST Arabidopsis thaliana protein match is: Protein of unknown function (DUF 3339) (TAIR:AT5G08391.1); Has 1807 Blast hits to 1807 proteins in 277 species: Archae - 0; Bacteria - 0; Metazoa - 736; Fungi - 347; Plants - 385; Viruses - 0; Other Eukaryotes - 339 (source: NCBI…
13534445	5.98242	5.67129	6.1324	6.91784	6.76532	6.70838	6.83678	AT5G42092	0.0454012	6.80708	5.9287	0.878379	1.83831	0	0
13534836	6.83115	6.97848	6.8539	7.44853	7.68426	8.30828	7.98927	AT5G43180	0.0383472	7.85759	6.88784	0.969743	1.95849	Protein of unknown function, DUF599	Protein of unknown function, DUF599; FUNCTIONS IN: molecular_function unknown; INVOLVED IN: biological_process unknown; LOCATED IN: endomembrane system; EXPRESSED IN: 10 plant structures; EXPRESSED DURING: LP.04 four leaves visible, 4 anthesis, petal differentiation and expansion stage; CONTAINS InterPro DOMAIN/s: Protein of unknown function DUF599 (InterPro:IPR006747); BEST Arabidopsis thaliana …
13535199	8.64855	9.22731	8.88845	9.74117	9.54212	10.2269	9.8851	AT5G44005	0.0466058	9.84881	8.92144	0.927374	1.90181	0	unknown protein; FUNCTIONS IN: molecular_function unknown; INVOLVED IN: biological_process unknown; LOCATED IN: plasma membrane; Has 35333 Blast hits to 34131 proteins in 2444 species: Archae - 798; Bacteria - 22429; Metazoa - 974; Fungi - 991; Plants - 531; Viruses - 0; Other Eukaryotes - 9610 (source: NCBI BLink).
13535388	1.79985	1.68571	2.10756	1.61588	3.31215	5.85156	3.85683	AT5G44420	0.00421053	3.65911	1.86438	1.79473	3.46951	plant defensin 1.2	plant defensin 1.2 (PDF1.2); FUNCTIONS IN: molecular_function unknown; INVOLVED IN: response to ethylene stimulus, response to jasmonic acid stimulus, jasmonic acid and ethylene-dependent systemic resistance, defense response, response to insect; LOCATED IN: endomembrane system, cell wall; EXPRESSED IN: 13 plant structures; EXPRESSED DURING: 8 growth stages; CONTAINS InterPro DOMAIN/s: Gamma thio…
13535432	3.74252	3.54275	3.9217	5.12895	5.56306	6.3599	6.24065	AT5G44540	0	5.82314	3.73565	2.08748	4.25006	Tapetum specific protein TAP35/TAP44	Tapetum specific protein TAP35/TAP44; FUNCTIONS IN: molecular_function unknown; INVOLVED IN: biological_process unknown; LOCATED IN: endomembrane system; CONTAINS InterPro DOMAIN/s: Tapetum specific TAP35TAP44 (InterPro:IPR009891); BEST Arabidopsis thaliana protein match is: Tapetum specific protein TAP35/TAP44 (TAIR:AT4G20420.1); Has 22 Blast hits to 22 proteins in 7 species: Archae - 0; Bacteri…
13535434	5.24781	5.68616	5.23278	6.64342	6.40529	6.31757	7.26578	AT5G44550	0.00656357	6.65801	5.38892	1.2691	2.41011	Uncharacterised protein family (UPF0497)	Uncharacterised protein family (UPF0497); FUNCTIONS IN: molecular_function unknown; INVOLVED IN: biological_process unknown; LOCATED IN: endomembrane system; EXPRESSED IN: hypocotyl, root; CONTAINS InterPro DOMAIN/s: Uncharacterised protein family UPF0497, trans-membrane plant (InterPro:IPR006702), Uncharacterised protein family UPF0497, trans-membrane plant subgroup (InterPro:IPR006459); BEST Ar…
13535440	3.18408	2.81016	2.61085	5.37716	5.6113	6.98542	5.57414	AT5G44562	0	5.88701	2.86836	3.01864	8.10405	other RNA	0
13535951	5.17605	5.09549	4.35811	6.88572	6.58799	6.1158	6.16461	AT5G45820	0.00115854	6.43853	4.87655	1.56198	2.95258	CBL-interacting protein kinase 20	CBL-interacting protein kinase 20 (CIPK20); CONTAINS InterPro DOMAIN/s: Protein kinase, ATP binding site (InterPro:IPR017441), Serine/threonine-protein kinase domain (InterPro:IPR002290), NAF/FISL domain (InterPro:IPR018451), Serine/threonine-protein kinase-like domain (InterPro:IPR017442), Protein kinase-like domain (InterPro:IPR011009), Serine/threonine-protein kinase, active site (InterPro:IPR…
13536497	6.74783	6.59613	6.68902	8.45687	8.5058	8.86248	8.52241	AT5G47220	0	8.58689	6.67766	1.90923	3.75608	ethylene responsive element binding factor 2	ethylene responsive element binding factor 2 (ERF2); CONTAINS InterPro DOMAIN/s: DNA-binding, integrase-type (InterPro:IPR016177), Pathogenesis-related transcriptional factor/ERF, DNA-binding (InterPro:IPR001471); BEST Arabidopsis thaliana protein match is: ethylene responsive element binding factor 1 (TAIR:AT4G17500.1); Has 1807 Blast hits to 1807 proteins in 277 species: Archae - 0; Bacteria - …
13536597	7.72745	7.77814	7.7681	8.75254	9.09995	9.2613	9.51201	AT5G47560	0.00352941	9.15645	7.7579	1.39855	2.63637	tonoplast dicarboxylate transporter	tonoplast dicarboxylate transporter (TDT); CONTAINS InterPro DOMAIN/s: Sodium/sulphate symporter (InterPro:IPR001898); Has 1807 Blast hits to 1807 proteins in 277 species: Archae - 0; Bacteria - 0; Metazoa - 736; Fungi - 347; Plants - 385; Viruses - 0; Other Eukaryotes - 339 (source: NCBI BLink).
13537386	9.01076	8.57137	8.78599	10.1902	10.8024	10.4144	10.124	AT5G49360	0.000897436	10.3828	8.78937	1.59339	3.01758	beta-xylosidase 1	beta-xylosidase 1 (BXL1); FUNCTIONS IN: alpha-N-arabinofuranosidase activity, hydrolase activity, hydrolyzing O-glycosyl compounds; INVOLVED IN: seed coat development; LOCATED IN: apoplast, plant-type cell wall; EXPRESSED IN: 25 plant structures; EXPRESSED DURING: 13 growth stages; CONTAINS InterPro DOMAIN/s: Glycoside hydrolase, family 3, N-terminal (InterPro:IPR001764), Glycoside hydrolase, fam…
13537539	9.96689	9.75515	9.6607	10.8088	10.8061	10.833	10.91	AT5G49730	0.0177262	10.8395	9.79425	1.04522	2.06368	ferric reduction oxidase 6	ferric reduction oxidase 6 (FRO6); CONTAINS InterPro DOMAIN/s: Ferredoxin reductase-type FAD-binding domain (InterPro:IPR017927), Ferric reductase, NAD binding (InterPro:IPR013121), Cytochrome b245, heavy chain (InterPro:IPR000778), FAD-binding 8 (InterPro:IPR013112), Riboflavin synthase-like beta-barrel (InterPro:IPR017938), Ferric reductase-like transmembrane component, N-terminal (InterPro:IPR…
13537847	7.73651	7.83817	7.78324	8.67245	8.86466	9.11748	8.86794	AT5G50400	0.0152764	8.88063	7.78597	1.09466	2.13562	purple acid phosphatase 27	purple acid phosphatase 27 (PAP27); FUNCTIONS IN: protein serine/threonine phosphatase activity, acid phosphatase activity; INVOLVED IN: biological_process unknown; LOCATED IN: endomembrane system; EXPRESSED IN: 24 plant structures; EXPRESSED DURING: 15 growth stages; CONTAINS InterPro DOMAIN/s: Purple acid phosphatase, N-terminal (InterPro:IPR015914), Metallophosphoesterase (InterPro:IPR004843),…
13537946	4.39691	4.59291	4.33868	5.75541	5.96851	6.1992	5.8441	AT5G50562	0.00153005	5.94181	4.44283	1.49897	2.82642	0	unknown protein; Has 30201 Blast hits to 17322 proteins in 780 species: Archae - 12; Bacteria - 1396; Metazoa - 17338; Fungi - 3422; Plants - 5037; Viruses - 0; Other Eukaryotes - 2996 (source: NCBI BLink).
13539151	6.01726	5.73422	5.94811	6.93457	7.1935	7.39997	7.59611	AT5G53870	0.00371681	7.28104	5.89986	1.38118	2.60481	early nodulin-like protein 1	early nodulin-like protein 1 (ENODL1); FUNCTIONS IN: electron carrier activity, copper ion binding; LOCATED IN: plasma membrane, anchored to membrane; EXPRESSED IN: 22 plant structures; EXPRESSED DURING: 9 growth stages; CONTAINS InterPro DOMAIN/s: Plastocyanin-like (InterPro:IPR003245), Cupredoxin (InterPro:IPR008972); BEST Arabidopsis thaliana protein match is: early nodulin-like protein 2 (TAI…
13539259	2.77408	2.83636	2.82987	4.29709	3.59105	3.33939	3.55796	AT5G54148	0.0439336	3.69637	2.81343	0.882937	1.84413	0	unknown protein; BEST Arabidopsis thaliana protein match is: unknown protein (TAIR:AT5G54150.1); Has 104 Blast hits to 102 proteins in 23 species: Archae - 0; Bacteria - 0; Metazoa - 11; Fungi - 0; Plants - 88; Viruses - 0; Other Eukaryotes - 5 (source: NCBI BLink).
13539380	4.61427	4.98136	4.77906	5.51608	5.8984	5.67686	6.06779	AT5G54470	0.0256137	5.78978	4.79156	0.998219	1.99753	B-box type zinc finger family protein	B-box type zinc finger family protein; FUNCTIONS IN: sequence-specific DNA binding transcription factor activity, zinc ion binding; INVOLVED IN: response to cold, regulation of transcription; LOCATED IN: intracellular; EXPRESSED IN: 11 plant structures; EXPRESSED DURING: 4 anthesis, F mature embryo stage, petal differentiation and expansion stage, E expanded cotyledon stage, D bilateral stage; CO…
13540542	3.27749	3.46437	2.65051	3.85125	4.29454	4.05417	4.45889	AT5G57510	0.0252342	4.16471	3.13079	1.03392	2.04758	0	unknown protein; Has 27 Blast hits to 27 proteins in 9 species: Archae - 0; Bacteria - 0; Metazoa - 0; Fungi - 0; Plants - 27; Viruses - 0; Other Eukaryotes - 0 (source: NCBI BLink).
13540877	4.83067	4.7256	4.53028	5.77857	5.86369	5.41106	5.87077	AT5G58360	0.0177083	5.73102	4.69552	1.0355	2.04983	ovate family protein 3	ovate family protein 3 (OFP3); CONTAINS InterPro DOMAIN/s: Protein of unknown function DUF623 (InterPro:IPR006458); BEST Arabidopsis thaliana protein match is: ovate family protein 4 (TAIR:AT1G06920.1); Has 1807 Blast hits to 1807 proteins in 277 species: Archae - 0; Bacteria - 0; Metazoa - 736; Fungi - 347; Plants - 385; Viruses - 0; Other Eukaryotes - 339 (source: NCBI BLink).
13540927	6.48686	6.75056	6.74887	7.25393	7.57702	7.96773	7.75328	AT5G58500	0.0339568	7.63799	6.66209	0.975897	1.96686	Protein of unknown function (DUF640)	LIGHT SENSITIVE HYPOCOTYLS 5 (LSH5); CONTAINS InterPro DOMAIN/s: Protein of unknown function DUF640 (InterPro:IPR006936); BEST Arabidopsis thaliana protein match is: Protein of unknown function (DUF640) (TAIR:AT1G07090.1); Has 1807 Blast hits to 1807 proteins in 277 species: Archae - 0; Bacteria - 0; Metazoa - 736; Fungi - 347; Plants - 385; Viruses - 0; Other Eukaryotes - 339 (source: NCBI BLink…
13540998	7.77125	8.19884	7.75135	8.72438	8.95897	9.34664	8.99937	AT5G58650	0.016618	9.00734	7.90715	1.1002	2.14384	plant peptide containing sulfated tyrosine 1	plant peptide containing sulfated tyrosine 1 (PSY1); FUNCTIONS IN: molecular_function unknown; INVOLVED IN: regulation of cell proliferation; LOCATED IN: endomembrane system; EXPRESSED IN: 25 plant structures; EXPRESSED DURING: 13 growth stages; Has 1807 Blast hits to 1807 proteins in 277 species: Archae - 0; Bacteria - 0; Metazoa - 736; Fungi - 347; Plants - 385; Viruses - 0; Other Eukaryotes - …
13541404	7.92722	7.75291	7.8146	8.64318	8.57933	8.79017	8.92265	AT5G59540	0.0439905	8.73383	7.83158	0.902253	1.86898	2-oxoglutarate (2OG) and Fe(II)-dependent oxygenase superfamily protein	2-oxoglutarate (2OG) and Fe(II)-dependent oxygenase superfamily protein; FUNCTIONS IN: oxidoreductase activity; INVOLVED IN: biological_process unknown; LOCATED IN: cellular_component unknown; EXPRESSED IN: 17 plant structures; EXPRESSED DURING: 9 growth stages; CONTAINS InterPro DOMAIN/s: Oxoglutarate/iron-dependent oxygenase (InterPro:IPR005123); BEST Arabidopsis thaliana protein match is: 2-ox…
13541563	5.37146	5.4211	5.57137	6.46134	6.35354	6.5494	6.66313	AT5G60022	0.0176869	6.50685	5.45464	1.05221	2.0737	other RNA	0
13542051	6.30406	6.1655	6.23921	7.2458	7.67938	7.16612	6.93349	AT5G61270	0.0204825	7.2562	6.23626	1.01994	2.02784	phytochrome-interacting factor7	phytochrome-interacting factor7 (PIF7); CONTAINS InterPro DOMAIN/s: Helix-loop-helix DNA-binding domain (InterPro:IPR001092), Helix-loop-helix DNA-binding (InterPro:IPR011598); BEST Arabidopsis thaliana protein match is: basic helix-loop-helix (bHLH) DNA-binding superfamily protein (TAIR:AT4G00050.1); Has 35333 Blast hits to 34131 proteins in 2444 species: Archae - 798; Bacteria - 22429; Metazoa …
13542294	8.35297	8.30789	8.28748	8.88411	9.10885	9.60238	9.95631	AT5G61820	0.0231933	9.38791	8.31611	1.0718	2.10205	0	FUNCTIONS IN: molecular_function unknown; INVOLVED IN: biological_process unknown; LOCATED IN: vacuole; EXPRESSED IN: 24 plant structures; EXPRESSED DURING: 15 growth stages; CONTAINS InterPro DOMAIN/s: Stress up-regulated Nod 19 (InterPro:IPR011692); Has 30201 Blast hits to 17322 proteins in 780 species: Archae - 12; Bacteria - 1396; Metazoa - 17338; Fungi - 3422; Plants - 5037; Viruses - 0; Oth…
13542441	6.76148	5.99524	6.59524	7.24639	7.4952	7.91866	7.79978	AT5G62180	0.01313	7.61501	6.45065	1.16436	2.24134	carboxyesterase 20	carboxyesterase 20 (CXE20); INVOLVED IN: metabolic process; LOCATED IN: cellular_component unknown; EXPRESSED IN: root, flower; EXPRESSED DURING: petal differentiation and expansion stage; CONTAINS InterPro DOMAIN/s: Alpha/beta hydrolase fold-3 (InterPro:IPR013094); BEST Arabidopsis thaliana protein match is: alpha/beta-Hydrolases superfamily protein (TAIR:AT2G45600.1); Has 9350 Blast hits to 933…
13542506	6.54523	6.81777	6.60625	7.18778	7.4578	7.95458	7.75346	AT5G62430	0.0453168	7.58841	6.65642	0.93199	1.90791	cycling DOF factor 1	cycling DOF factor 1 (CDF1); CONTAINS InterPro DOMAIN/s: Zinc finger, Dof-type (InterPro:IPR003851); BEST Arabidopsis thaliana protein match is: cycling DOF factor 3 (TAIR:AT3G47500.1); Has 1130 Blast hits to 1085 proteins in 56 species: Archae - 0; Bacteria - 0; Metazoa - 0; Fungi - 0; Plants - 1125; Viruses - 0; Other Eukaryotes - 5 (source: NCBI BLink).
13542594	6.37363	6.60061	6.58308	8.28631	7.62731	7.00412	7.28636	AT5G62630	0.0200661	7.55102	6.5191	1.03192	2.04474	hipl2 protein precursor	hipl2 protein precursor (HIPL2); FUNCTIONS IN: catalytic activity; INVOLVED IN: biological_process unknown; LOCATED IN: anchored to plasma membrane, plasma membrane, anchored to membrane; EXPRESSED IN: 17 plant structures; EXPRESSED DURING: 11 growth stages; CONTAINS InterPro DOMAIN/s: Soluble quinoprotein glucose/sorbosone dehydrogenase (InterPro:IPR011041), Folate receptor, conserved region (In…
13543718	5.64181	5.75763	5.84853	6.49948	6.41454	7.10417	7.05906	AT5G65280	0.0273828	6.76931	5.74932	1.01999	2.0279	GCR2-like 1	GCR2-like 1 (GCL1); FUNCTIONS IN: catalytic activity; INVOLVED IN: response to salt stress; LOCATED IN: extrinsic to membrane; EXPRESSED IN: 23 plant structures; EXPRESSED DURING: 13 growth stages; CONTAINS InterPro DOMAIN/s: LanC-like protein, eukaryotic (InterPro:IPR020464), Six-hairpin glycosidase-like (InterPro:IPR008928), Lanthionine synthetase C-like (InterPro:IPR007822); BEST Arabidopsis t…
13544420	3.52187	3.39473	3.59742	4.60569	4.25012	4.7597	4.70765	AT5G66670	0.0167788	4.58079	3.50467	1.07612	2.10835	Protein of unknown function (DUF677)	Protein of unknown function (DUF677); FUNCTIONS IN: molecular_function unknown; INVOLVED IN: biological_process unknown; LOCATED IN: chloroplast; EXPRESSED IN: inflorescence meristem, hypocotyl, root; CONTAINS InterPro DOMAIN/s: Protein of unknown function DUF677 (InterPro:IPR007749); BEST Arabidopsis thaliana protein match is: Protein of unknown function (DUF677) (TAIR:AT5G66660.1); Has 1807 Bla…
13544542	9.7178	9.48637	9.69518	10.125	10.579	10.7231	10.7826	AT5G67030	0.0437619	10.5524	9.63312	0.919316	1.89122	zeaxanthin epoxidase (ZEP) (ABA1)	ABA DEFICIENT 1 (ABA1); FUNCTIONS IN: zeaxanthin epoxidase activity; INVOLVED IN: in 7 processes; LOCATED IN: chloroplast, chloroplast envelope; EXPRESSED IN: 23 plant structures; EXPRESSED DURING: 13 growth stages; CONTAINS InterPro DOMAIN/s: SMAD/FHA domain (InterPro:IPR008984), Zeaxanthin epoxidase (InterPro:IPR017079), Monooxygenase, FAD-binding (InterPro:IPR002938), Forkhead-associated (FHA)…
13544588	6.27844	6.22009	6.37668	6.95731	7.18298	7.62524	7.7052	AT5G67140	0.0196861	7.36769	6.29174	1.07595	2.1081	F-box/RNI-like superfamily protein	F-box/RNI-like superfamily protein; CONTAINS InterPro DOMAIN/s: F-box domain, cyclin-like (InterPro:IPR001810), F-box domain, Skp2-like (InterPro:IPR022364); BEST Arabidopsis thaliana protein match is: F-box/RNI-like superfamily protein (TAIR:AT1G21410.1); Has 1807 Blast hits to 1807 proteins in 277 species: Archae - 0; Bacteria - 0; Metazoa - 736; Fungi - 347; Plants - 385; Viruses - 0; Other Eu…
13544837	6.05764	5.80265	5.7837	6.92163	7.43331	7.25883	7.00769	ATCG00260	0.00572438	7.15537	5.88133	1.27404	2.41837	0	0
13544989	8.41554	9.21015	8.94821	9.97191	10.0486	9.76677	9.56426	ATCG00390	0.0289603	9.83789	8.85797	0.979921	1.97236	0	0
13545011	6.23426	6.75057	6.72766	7.47489	7.42573	7.5803	7.3463	ATCG00610	0.0482292	7.45681	6.57083	0.885974	1.84801	0	0
13545013	6.91008	7.734	7.05733	8.50388	8.1717	8.07092	7.8373	ATCG00620	0.043758	8.14595	7.2338	0.912148	1.88184	0	0
13545023	9.63817	9.86451	9.45759	11.7803	10.8419	11.598	11.0617	ATCG00700	0.000592593	11.3205	9.65342	1.66705	3.17564	photosystem II reaction center protein N	photosystem II reaction center protein N (PSBN); INVOLVED IN: photosynthesis; LOCATED IN: endomembrane system, photosystem II reaction center, membrane; EXPRESSED IN: 22 plant structures; EXPRESSED DURING: 13 growth stages; CONTAINS InterPro DOMAIN/s: Photosystem II protein PsbN (InterPro:IPR003398).

## Sheet: PrMADS10_DOWN
L1(AraGene-1_0-st).CEL	L2(AraGene-1_0-st).CEL	L3(AraGene-1_0-st).CEL	L7(AraGene-1_0-st).CEL	AGInumber	p<0.05	Mean-L	Mean-WT	exp log2	exp	Gene description	Functional description
5.27334	5.58961	4.32659	4.35856	AT1G01370	0.0188415	4.88702	6.09121	-1.20418	0.434016	Histone superfamily protein	HTR12; FUNCTIONS IN: DNA binding; INVOLVED IN: double fertilization forming a zygote and endosperm; LOCATED IN: chromosome, centromeric region, nucleus; EXPRESSED IN: 17 plant structures; EXPRESSED DURING: 8 growth stages; CONTAINS InterPro DOMAIN/s: Histone H3 (InterPro:IPR000164), Histone-fold (InterPro:IPR009072), Histone core (InterPro:IPR007125); BEST Arabidopsis thaliana protein match is: m…
4.85174	6.06822	6.39719	6.52048	AT1G01580	0.0434	5.95941	6.94809	-0.988682	0.503938	ferric reduction oxidase 2	ferric reduction oxidase 2 (FRO2); CONTAINS InterPro DOMAIN/s: Ferredoxin reductase-type FAD-binding domain (InterPro:IPR017927), Ferric reductase, NAD binding (InterPro:IPR013121), FAD-binding 8 (InterPro:IPR013112), Riboflavin synthase-like beta-barrel (InterPro:IPR017938), Ferric reductase-like transmembrane component, N-terminal (InterPro:IPR013130); BEST Arabidopsis thaliana protein match is…
6.38524	6.1031	5.03542	5.73632	AT1G01900	0.0123457	5.81502	7.08222	-1.2672	0.415465	subtilase family protein	SBTI1.1; FUNCTIONS IN: serine-type endopeptidase activity; INVOLVED IN: proteolysis, negative regulation of catalytic activity; LOCATED IN: extracellular matrix, apoplast, cell wall; EXPRESSED IN: 19 plant structures; EXPRESSED DURING: 11 growth stages; CONTAINS InterPro DOMAIN/s: Protease-associated PA (InterPro:IPR003137), Peptidase S8/S53, subtilisin/kexin/sedolisin (InterPro:IPR000209), Pepti…
9.77729	9.58098	8.76049	9.84763	AT1G02205	0.000862069	9.4916	11.2757	-1.78405	0.290366	Fatty acid hydroxylase superfamily	ECERIFERUM 1 (CER1); FUNCTIONS IN: aldehyde decarbonylase activity; INVOLVED IN: aldehyde catabolic process, wax biosynthetic process, cuticle development; LOCATED IN: endomembrane system, endoplasmic reticulum; EXPRESSED IN: 18 plant structures; EXPRESSED DURING: 13 growth stages; CONTAINS InterPro DOMAIN/s: Fatty acid hydroxylase (InterPro:IPR006694), Uncharacterised protein, Wax2 C-terminal (I…
4.02963	4.24856	3.31937	3.26923	AT1G04020	0.0317548	3.7167	4.79957	-1.08288	0.472086	breast cancer associated RING 1	breast cancer associated RING 1 (BARD1); FUNCTIONS IN: transcription coactivator activity, DNA binding; INVOLVED IN: DNA repair, regulation of meristem structural organization, leaf development; LOCATED IN: intracellular; EXPRESSED IN: 21 plant structures; EXPRESSED DURING: 12 growth stages; CONTAINS InterPro DOMAIN/s: Zinc finger, RING-type, conserved site (InterPro:IPR017907), Zinc finger, RING…
3.76251	3.69593	3.13149	3.48588	AT1G05210	0.0206628	3.51895	4.6343	-1.11535	0.461579	Transmembrane protein 97, predicted	Transmembrane protein 97, predicted; FUNCTIONS IN: molecular_function unknown; INVOLVED IN: biological_process unknown; LOCATED IN: endomembrane system; EXPRESSED IN: 17 plant structures; EXPRESSED DURING: 11 growth stages; CONTAINS InterPro DOMAIN/s: Transmembrane protein 97, predicted (InterPro:IPR016964); BEST Arabidopsis thaliana protein match is: Transmembrane protein 97, predicted (TAIR:AT2…
6.30704	6.73209	6.91026	6.68299	AT1G05710	0.0229805	6.6581	7.72327	-1.06518	0.477914	basic helix-loop-helix (bHLH) DNA-binding superfamily protein	basic helix-loop-helix (bHLH) DNA-binding superfamily protein; FUNCTIONS IN: sequence-specific DNA binding transcription factor activity; INVOLVED IN: response to ethylene stimulus, regulation of transcription; LOCATED IN: nucleus; EXPRESSED IN: 22 plant structures; EXPRESSED DURING: 13 growth stages; CONTAINS InterPro DOMAIN/s: Helix-loop-helix DNA-binding domain (InterPro:IPR001092), Helix-loop…
3.08584	3.23606	3.27198	3.37099	AT1G07400	0.0203519	3.24122	4.33674	-1.09552	0.467967	HSP20-like chaperones superfamily protein	HSP20-like chaperones superfamily protein; CONTAINS InterPro DOMAIN/s: Heat shock protein Hsp20 (InterPro:IPR002068), HSP20-like chaperone (InterPro:IPR008978); BEST Arabidopsis thaliana protein match is: HSP20-like chaperones superfamily protein (TAIR:AT1G59860.1); Has 7238 Blast hits to 7237 proteins in 1623 species: Archae - 225; Bacteria - 4290; Metazoa - 129; Fungi - 318; Plants - 1626; Viru…
3.93962	4.51073	3.74863	3.82553	AT1G08260	0.00985849	4.00613	5.28793	-1.28181	0.411281	DNA polymerase epsilon catalytic subunit	TILTED 1 (TIL1); FUNCTIONS IN: DNA-directed DNA polymerase activity, DNA binding, nucleotide binding, zinc ion binding, nucleic acid binding; INVOLVED IN: positive regulation of S phase of mitotic cell cycle, negative regulation of long-day photoperiodism, flowering, embryo development ending in seed dormancy; LOCATED IN: apoplast, epsilon DNA polymerase complex; EXPRESSED IN: 19 plant structures…
8.8199	8.83201	8.44647	8.1524	AT1G08830	0.0195796	8.56269	9.69626	-1.13356	0.455789	copper/zinc superoxide dismutase 1	copper/zinc superoxide dismutase 1 (CSD1); FUNCTIONS IN: superoxide dismutase activity; INVOLVED IN: in 7 processes; LOCATED IN: cytosol, cytoplasm; EXPRESSED IN: 28 plant structures; EXPRESSED DURING: 13 growth stages; CONTAINS InterPro DOMAIN/s: Superoxide dismutase, copper/zinc, binding site (InterPro:IPR018152), Superoxide dismutase, copper/zinc binding (InterPro:IPR001424); BEST Arabidopsis …
5.85853	5.92403	4.95809	4.82344	AT1G11120	0.0129412	5.39102	6.66254	-1.27152	0.414224	0	unknown protein; BEST Arabidopsis thaliana protein match is: unknown protein (TAIR:AT1G09812.1); Has 270 Blast hits to 255 proteins in 62 species: Archae - 0; Bacteria - 2; Metazoa - 93; Fungi - 14; Plants - 126; Viruses - 0; Other Eukaryotes - 35 (source: NCBI BLink).
4.14217	3.84005	3.15601	3.96233	AT1G13130	0.0441897	3.77514	4.7593	-0.984161	0.50552	Cellulase (glycosyl hydrolase family 5) protein	Cellulase (glycosyl hydrolase family 5) protein; FUNCTIONS IN: cation binding, hydrolase activity, hydrolyzing O-glycosyl compounds, catalytic activity; INVOLVED IN: carbohydrate metabolic process; LOCATED IN: endomembrane system; EXPRESSED IN: 8 plant structures; EXPRESSED DURING: 4 anthesis, C globular stage, F mature embryo stage, petal differentiation and expansion stage, E expanded cotyledon…
6.70803	8.97843	4.43458	5.73928	AT1G14250	0.000204082	6.46508	8.45686	-1.99178	0.251428	GDA1/CD39 nucleoside phosphatase family protein	GDA1/CD39 nucleoside phosphatase family protein; FUNCTIONS IN: hydrolase activity; INVOLVED IN: biological_process unknown; LOCATED IN: vacuole; EXPRESSED IN: male gametophyte, cultured cell, pollen tube; EXPRESSED DURING: L mature pollen stage, M germinated pollen stage; CONTAINS InterPro DOMAIN/s: Nucleoside phosphatase GDA1/CD39 (InterPro:IPR000407); BEST Arabidopsis thaliana protein match is:…
2.97943	3.54699	3.25018	3.46237	AT1G15150	0.0134211	3.30974	4.51073	-1.20099	0.434976	MATE efflux family protein	MATE efflux family protein; FUNCTIONS IN: antiporter activity, drug transmembrane transporter activity, transporter activity; INVOLVED IN: drug transmembrane transport, transmembrane transport; LOCATED IN: membrane; CONTAINS InterPro DOMAIN/s: MATE family transporter related protein (InterPro:IPR015521), Multi antimicrobial extrusion protein MatE (InterPro:IPR002528); BEST Arabidopsis thaliana pr…
7.17441	7.60811	7.1534	6.8588	AT1G16000	0.0290404	7.19868	8.26898	-1.0703	0.47622	0	unknown protein; BEST Arabidopsis thaliana protein match is: unknown protein (TAIR:AT1G80890.1); Has 41 Blast hits to 40 proteins in 10 species: Archae - 0; Bacteria - 0; Metazoa - 0; Fungi - 0; Plants - 41; Viruses - 0; Other Eukaryotes - 0 (source: NCBI BLink).
3.25491	3.00716	2.52997	2.55972	AT1G17700	0.00928934	2.83794	4.13887	-1.30093	0.405865	prenylated RAB acceptor 1.F1	prenylated RAB acceptor 1.F1 (PRA1.F1); CONTAINS InterPro DOMAIN/s: Prenylated rab acceptor PRA1 (InterPro:IPR004895); BEST Arabidopsis thaliana protein match is: PRA1 (Prenylated rab acceptor) family protein (TAIR:AT1G55190.1); Has 501 Blast hits to 501 proteins in 103 species: Archae - 0; Bacteria - 0; Metazoa - 111; Fungi - 27; Plants - 322; Viruses - 0; Other Eukaryotes - 41 (source: NCBI BLi…
3.55601	3.71987	3.28952	2.90113	AT1G21740	0.0122083	3.36663	4.60556	-1.23893	0.423687	Protein of unknown function (DUF630 and DUF632)	Protein of unknown function (DUF630 and DUF632); INVOLVED IN: N-terminal protein myristoylation; EXPRESSED IN: 10 plant structures; EXPRESSED DURING: F mature embryo stage, petal differentiation and expansion stage, E expanded cotyledon stage, D bilateral stage; CONTAINS InterPro DOMAIN/s: Protein of unknown function DUF630 (InterPro:IPR006868), Protein of unknown function DUF632 (InterPro:IPR006…
6.21953	6.64575	5.92852	5.46772	AT1G22330	0.0123967	6.06538	7.31834	-1.25296	0.419588	RNA-binding (RRM/RBD/RNP motifs) family protein	RNA-binding (RRM/RBD/RNP motifs) family protein; FUNCTIONS IN: RNA binding, nucleotide binding, nucleic acid binding; INVOLVED IN: biological_process unknown; LOCATED IN: cellular_component unknown; EXPRESSED IN: 20 plant structures; EXPRESSED DURING: 13 growth stages; CONTAINS InterPro DOMAIN/s: RNA recognition motif, RNP-1 (InterPro:IPR000504), Nucleotide-binding, alpha-beta plait (InterPro:IPR…
3.2884	3.51246	3.66602	3.57825	AT1G23100	0.0129528	3.51128	4.71371	-1.20242	0.434546	GroES-like family protein	GroES-like family protein; FUNCTIONS IN: ATP binding; INVOLVED IN: protein folding; LOCATED IN: mitochondrion; EXPRESSED IN: 19 plant structures; EXPRESSED DURING: 11 growth stages; CONTAINS InterPro DOMAIN/s: Chaperonin Cpn10 (InterPro:IPR020818), GroES-like (InterPro:IPR011032), Chaperonin Cpn10, conserved site (InterPro:IPR018369), Chaperonin Cpn10, subgroup (InterPro:IPR001476); BEST Arabidop…
5.03217	5.2199	5.35289	4.85849	AT1G26730	0.0147687	5.11586	6.2823	-1.16643	0.445522	EXS (ERD1/XPR1/SYG1) family protein	EXS (ERD1/XPR1/SYG1) family protein; LOCATED IN: integral to membrane, plasma membrane; EXPRESSED IN: 22 plant structures; EXPRESSED DURING: 13 growth stages; CONTAINS InterPro DOMAIN/s: EXS, C-terminal (InterPro:IPR004342), SPX, N-terminal (InterPro:IPR004331); BEST Arabidopsis thaliana protein match is: EXS (ERD1/XPR1/SYG1) family protein (TAIR:AT1G35350.1); Has 1169 Blast hits to 1113 proteins…
3.10324	3.168	2.23746	2.46112	AT1G26840	0.0165563	2.74246	3.93384	-1.19139	0.437882	origin recognition complex protein 6	origin recognition complex protein 6 (ORC6); FUNCTIONS IN: DNA binding; INVOLVED IN: DNA replication; LOCATED IN: origin recognition complex; EXPRESSED IN: 17 plant structures; EXPRESSED DURING: 9 growth stages; CONTAINS InterPro DOMAIN/s: Origin recognition complex, subunit 6, metazoa/plant (InterPro:IPR020529), Origin recognition complex, subunit 6 (InterPro:IPR008721); Has 179 Blast hits to 17…
4.34439	4.36273	4.155	3.91488	AT1G29510	0.0157045	4.19425	5.36073	-1.16648	0.445508	SAUR-like auxin-responsive protein family	SMALL AUXIN UPREGULATED 68 (SAUR68); CONTAINS InterPro DOMAIN/s: Auxin responsive SAUR protein (InterPro:IPR003676); BEST Arabidopsis thaliana protein match is: SAUR-like auxin-responsive protein family (TAIR:AT1G29500.1); Has 748 Blast hits to 732 proteins in 21 species: Archae - 0; Bacteria - 0; Metazoa - 0; Fungi - 0; Plants - 748; Viruses - 0; Other Eukaryotes - 0 (source: NCBI BLink).
3.05632	3.19697	3.93742	3.68088	AT1G29860	0.00152778	3.4679	5.17812	-1.71022	0.305614	WRKY DNA-binding protein 71	WRKY DNA-binding protein 71 (WRKY71); FUNCTIONS IN: sequence-specific DNA binding transcription factor activity; INVOLVED IN: regulation of transcription, DNA-dependent, regulation of transcription; EXPRESSED IN: stem; CONTAINS InterPro DOMAIN/s: DNA-binding WRKY (InterPro:IPR003657), Transcription factor, WRKY group IIc (InterPro:IPR017396); BEST Arabidopsis thaliana protein match is: WRKY DNA-b…
5.90179	6.64591	7.47427	6.79458	AT1G30040	0	6.70414	9.1735	-2.46936	0.180571	gibberellin 2-oxidase	gibberellin 2-oxidase (GA2OX2); CONTAINS InterPro DOMAIN/s: Isopenicillin N synthase (InterPro:IPR002283), Oxoglutarate/iron-dependent oxygenase (InterPro:IPR005123); BEST Arabidopsis thaliana protein match is: gibberellin 2-oxidase 3 (TAIR:AT2G34555.1); Has 8540 Blast hits to 8490 proteins in 994 species: Archae - 0; Bacteria - 1137; Metazoa - 84; Fungi - 1033; Plants - 4909; Viruses - 0; Other …
4.21333	3.66597	3.59955	3.46641	AT1G34355	0.0410788	3.73631	4.73676	-1.00045	0.499845	forkhead-associated (FHA) domain-containing protein	PARALLEL SPINDLE 1 (PS1); CONTAINS InterPro DOMAIN/s: SMAD/FHA domain (InterPro:IPR008984), Nucleotide binding protein, PINc (InterPro:IPR006596), Forkhead-associated (FHA) domain (InterPro:IPR000253); BEST Arabidopsis thaliana protein match is: unknown protein (TAIR:AT2G34110.1); Has 3416 Blast hits to 2816 proteins in 576 species: Archae - 6; Bacteria - 1040; Metazoa - 1174; Fungi - 342; Plants…
6.08777	4.96922	4.54806	5.80476	AT1G43790	0.00439024	5.35245	6.85547	-1.50302	0.352815	tracheary element differentiation-related 6	tracheary element differentiation-related 6 (TED6); BEST Arabidopsis thaliana protein match is: tracheary element differentiation-related 7 (TAIR:AT5G48920.1); Has 61 Blast hits to 46 proteins in 10 species: Archae - 0; Bacteria - 0; Metazoa - 0; Fungi - 0; Plants - 61; Viruses - 0; Other Eukaryotes - 0 (source: NCBI BLink).
6.63894	6.18693	5.5592	5.71678	AT1G45130	0.00317647	6.02546	7.59841	-1.57295	0.336121	beta-galactosidase 5	beta-galactosidase 5 (BGAL5); FUNCTIONS IN: cation binding, beta-galactosidase activity, hydrolase activity, hydrolyzing O-glycosyl compounds, catalytic activity; INVOLVED IN: lactose catabolic process, using glucoside 3-dehydrogenase, carbohydrate metabolic process, lactose catabolic process via UDP-galactose, lactose catabolic process; LOCATED IN: endomembrane system; EXPRESSED IN: 24 plant str…
2.15535	1.49203	1.94466	2.0609	AT1G47395	0.0160678	1.91323	3.09133	-1.1781	0.441934	0	unknown protein; FUNCTIONS IN: molecular_function unknown; INVOLVED IN: biological_process unknown; LOCATED IN: endomembrane system; BEST Arabidopsis thaliana protein match is: unknown protein (TAIR:AT1G47400.1); Has 9 Blast hits to 9 proteins in 2 species: Archae - 0; Bacteria - 0; Metazoa - 0; Fungi - 0; Plants - 9; Viruses - 0; Other Eukaryotes - 0 (source: NCBI BLink).
7.33159	6.46377	6.21913	6.33814	AT1G48210	0.023733	6.58816	7.70734	-1.11918	0.460354	Protein kinase superfamily protein	Protein kinase superfamily protein; FUNCTIONS IN: protein serine/threonine kinase activity, protein kinase activity, kinase activity, ATP binding; INVOLVED IN: protein amino acid phosphorylation; LOCATED IN: plasma membrane; EXPRESSED IN: 23 plant structures; EXPRESSED DURING: 13 growth stages; CONTAINS InterPro DOMAIN/s: Protein kinase, ATP binding site (InterPro:IPR017441), Protein kinase, cata…
6.70572	6.06642	5.42377	5.21979	AT1G48330	0.0364932	5.85392	6.92559	-1.07167	0.475769	0	unknown protein; BEST Arabidopsis thaliana protein match is: unknown protein (TAIR:AT3G17580.1); Has 40 Blast hits to 40 proteins in 11 species: Archae - 0; Bacteria - 0; Metazoa - 0; Fungi - 0; Plants - 40; Viruses - 0; Other Eukaryotes - 0 (source: NCBI BLink).
4.10028	2.69249	2.88326	3.14982	AT1G49220	0.0170915	3.20646	4.40932	-1.20286	0.434414	RING/U-box superfamily protein	RING/U-box superfamily protein; FUNCTIONS IN: zinc ion binding; CONTAINS InterPro DOMAIN/s: Zinc finger, RING-type (InterPro:IPR001841), Zinc finger, C3HC4 RING-type (InterPro:IPR018957); BEST Arabidopsis thaliana protein match is: RING/U-box superfamily protein (TAIR:AT1G49200.1); Has 8983 Blast hits to 8960 proteins in 282 species: Archae - 0; Bacteria - 0; Metazoa - 2327; Fungi - 545; Plants -…
5.3699	5.4983	4.766	4.87339	AT1G50240	0.0480732	5.12689	6.11558	-0.988684	0.503937	Protein kinase family protein with ARM repeat domain	FUSED (FU); CONTAINS InterPro DOMAIN/s: Protein kinase, ATP binding site (InterPro:IPR017441), Serine/threonine-protein kinase domain (InterPro:IPR002290), Armadillo-like helical (InterPro:IPR011989), Armadillo (InterPro:IPR000225), 26S proteasome non-ATPase regulatory subunit 5 (InterPro:IPR019538), Serine/threonine-protein kinase-like domain (InterPro:IPR017442), Protein kinase-like domain (Int…
7.32461	7.12451	6.72785	6.95794	AT1G52190	0.00847368	7.03373	8.33972	-1.306	0.404441	Major facilitator superfamily protein	Major facilitator superfamily protein; FUNCTIONS IN: transporter activity; INVOLVED IN: oligopeptide transport; LOCATED IN: membrane; EXPRESSED IN: 22 plant structures; EXPRESSED DURING: 13 growth stages; CONTAINS InterPro DOMAIN/s: Oligopeptide transporter (InterPro:IPR000109), Major facilitator superfamily, general substrate transporter (InterPro:IPR016196); BEST Arabidopsis thaliana protein ma…
4.3763	4.87449	4.5689	4.82559	AT1G53070	0.00377358	4.66132	6.15217	-1.49085	0.355802	Legume lectin family protein	Legume lectin family protein; FUNCTIONS IN: carbohydrate binding, binding; INVOLVED IN: response to karrikin; LOCATED IN: cell wall, plant-type cell wall; EXPRESSED IN: 23 plant structures; EXPRESSED DURING: 13 growth stages; CONTAINS InterPro DOMAIN/s: Legume lectin, beta chain (InterPro:IPR001220), Concanavalin A-like lectin/glucanase, subgroup (InterPro:IPR013320), Concanavalin A-like lectin/g…
5.07409	5.52849	4.36513	4.51737	AT1G53140	0.00683908	4.87127	6.23437	-1.3631	0.388746	Dynamin related protein 5A	Dynamin related protein 5A (DRP5A); FUNCTIONS IN: GTP binding, GTPase activity; INVOLVED IN: cytokinesis; EXPRESSED IN: 18 plant structures; EXPRESSED DURING: 6 growth stages; CONTAINS InterPro DOMAIN/s: Dynamin, GTPase domain (InterPro:IPR001401); BEST Arabidopsis thaliana protein match is: P-loop containing nucleoside triphosphate hydrolases superfamily protein (TAIR:AT3G19720.1); Has 2347 Blas…
4.31245	4.74049	4.46747	4.3836	AT1G53542	0.036971	4.476	5.48112	-1.00512	0.498228	0	unknown protein; FUNCTIONS IN: molecular_function unknown; INVOLVED IN: biological_process unknown; LOCATED IN: endomembrane system; Has 30201 Blast hits to 17322 proteins in 780 species: Archae - 12; Bacteria - 1396; Metazoa - 17338; Fungi - 3422; Plants - 5037; Viruses - 0; Other Eukaryotes - 2996 (source: NCBI BLink).
4.59352	5.21865	4.8834	4.72562	AT1G53885	0.0185537	4.8553	5.99414	-1.13884	0.454124	Protein of unknown function (DUF581)	Protein of unknown function (DUF581); CONTAINS InterPro DOMAIN/s: Protein of unknown function DUF581 (InterPro:IPR007650); BEST Arabidopsis thaliana protein match is: Protein of unknown function (DUF581) (TAIR:AT1G53903.1); Has 508 Blast hits to 508 proteins in 19 species: Archae - 0; Bacteria - 0; Metazoa - 0; Fungi - 0; Plants - 508; Viruses - 0; Other Eukaryotes - 0 (source: NCBI BLink).
4.59352	5.21865	4.8834	4.72562	AT1G53903	0.0185537	4.8553	5.99414	-1.13884	0.454124	Protein of unknown function (DUF581)	Protein of unknown function (DUF581); CONTAINS InterPro DOMAIN/s: Protein of unknown function DUF581 (InterPro:IPR007650); BEST Arabidopsis thaliana protein match is: Protein of unknown function (DUF581) (TAIR:AT1G53885.1); Has 30201 Blast hits to 17322 proteins in 780 species: Archae - 12; Bacteria - 1396; Metazoa - 17338; Fungi - 3422; Plants - 5037; Viruses - 0; Other Eukaryotes - 2996 (source…
6.45677	6.63636	5.771	5.92468	AT1G55260	0.0110177	6.1972	7.49396	-1.29676	0.40704	Bifunctional inhibitor/lipid-transfer protein/seed storage 2S albumin superfamily protein	Bifunctional inhibitor/lipid-transfer protein/seed storage 2S albumin superfamily protein; FUNCTIONS IN: lipid binding; INVOLVED IN: lipid transport; LOCATED IN: nucleus, anchored to membrane; EXPRESSED IN: 22 plant structures; EXPRESSED DURING: 13 growth stages; CONTAINS InterPro DOMAIN/s: Bifunctional inhibitor/plant lipid transfer protein/seed storage (InterPro:IPR016140), Plant lipid transfer…
2.83947	2.54504	3.09513	2.98672	AT1G57560	0	2.86659	5.414	-2.54741	0.171062	myb domain protein 50	myb domain protein 50 (MYB50); CONTAINS InterPro DOMAIN/s: SANT, DNA-binding (InterPro:IPR001005), Homeodomain-like (InterPro:IPR009057), Myb, DNA-binding (InterPro:IPR014778), HTH transcriptional regulator, Myb-type, DNA-binding (InterPro:IPR017930), Homeodomain-related (InterPro:IPR012287), Myb transcription factor (InterPro:IPR015495); BEST Arabidopsis thaliana protein match is: myb domain pro…
5.77307	6.42597	6.27315	5.95934	AT1G60060	0.011179	6.10789	7.3474	-1.23951	0.423516	Serine/threonine-protein kinase WNK (With No Lysine)-related	Serine/threonine-protein kinase WNK (With No Lysine)-related; BEST Arabidopsis thaliana protein match is: Serine/threonine-protein kinase WNK (With No Lysine)-related (TAIR:AT5G53900.2); Has 3565 Blast hits to 2565 proteins in 80 species: Archae - 0; Bacteria - 3; Metazoa - 15; Fungi - 88; Plants - 227; Viruses - 0; Other Eukaryotes - 3232 (source: NCBI BLink).
6.37227	7.27844	9.09523	8.3735	AT1G61800	0.00656977	7.77986	9.22798	-1.44812	0.366498	glucose-6-phosphate/phosphate translocator 2	glucose-6-phosphate/phosphate translocator 2 (GPT2); FUNCTIONS IN: antiporter activity, glucose-6-phosphate transmembrane transporter activity; INVOLVED IN: in 7 processes; LOCATED IN: plasma membrane; EXPRESSED IN: 16 plant structures; EXPRESSED DURING: 10 growth stages; CONTAINS InterPro DOMAIN/s: Tpt phosphate/phosphoenolpyruvate translocator (InterPro:IPR004696), Protein of unknown function D…
10.0164	9.67025	9.32961	9.92728	AT1G64390	0.0407113	9.73589	10.7281	-0.992218	0.502704	glycosyl hydrolase 9C2	glycosyl hydrolase 9C2 (GH9C2); FUNCTIONS IN: carbohydrate binding, hydrolase activity, hydrolyzing O-glycosyl compounds, catalytic activity; INVOLVED IN: carbohydrate metabolic process; LOCATED IN: endomembrane system, extracellular region; EXPRESSED IN: 23 plant structures; EXPRESSED DURING: 13 growth stages; CONTAINS InterPro DOMAIN/s: Six-hairpin glycosidase (InterPro:IPR012341), Carbohydrate…
5.40985	5.55922	5.34911	5.63272	AT1G64660	0.0002	5.48773	7.34858	-1.86085	0.275314	methionine gamma-lyase	methionine gamma-lyase (MGL); CONTAINS InterPro DOMAIN/s: Pyridoxal phosphate-dependent transferase, major domain (InterPro:IPR015424), Cys/Met metabolism, pyridoxal phosphate-dependent enzyme (InterPro:IPR000277), Pyridoxal phosphate-dependent transferase, major region, subdomain 1 (InterPro:IPR015421), Pyridoxal phosphate-dependent transferase, major region, subdomain 2 (InterPro:IPR015422); BE…
4.04774	3.56184	3.80053	4.06094	AT1G65450	0.0095	3.86776	5.14896	-1.2812	0.411453	HXXXD-type acyl-transferase family protein	HXXXD-type acyl-transferase family protein; FUNCTIONS IN: transferase activity, transferring acyl groups other than amino-acyl groups, transferase activity; INVOLVED IN: biological_process unknown; LOCATED IN: cellular_component unknown; EXPRESSED IN: 19 plant structures; EXPRESSED DURING: 11 growth stages; CONTAINS InterPro DOMAIN/s: Transferase (InterPro:IPR003480); BEST Arabidopsis thaliana pr…
3.75167	3.10795	4.31254	4.46622	AT1G66380	0	3.90959	6.09286	-2.18327	0.220176	myb domain protein 114	myb domain protein 114 (MYB114); CONTAINS InterPro DOMAIN/s: SANT, DNA-binding (InterPro:IPR001005), Homeodomain-like (InterPro:IPR009057), Myb, DNA-binding (InterPro:IPR014778), HTH transcriptional regulator, Myb-type, DNA-binding (InterPro:IPR017930), Homeodomain-related (InterPro:IPR012287), Myb transcription factor (InterPro:IPR015495); BEST Arabidopsis thaliana protein match is: production o…
8.34825	8.45864	7.87248	7.60812	AT1G66430	0.0290704	8.07187	9.15229	-1.08042	0.472891	pfkB-like carbohydrate kinase family protein	pfkB-like carbohydrate kinase family protein; FUNCTIONS IN: kinase activity, ribokinase activity; INVOLVED IN: D-ribose metabolic process, acetate fermentation, sucrose biosynthetic process, sucrose catabolic process, using beta-fructofuranosidase; LOCATED IN: chloroplast, chloroplast stroma; EXPRESSED IN: 22 plant structures; EXPRESSED DURING: 14 growth stages; CONTAINS InterPro DOMAIN/s: Carboh…
7.09055	7.19981	6.62739	6.88504	AT1G67750	0.0112446	6.95069	8.19679	-1.2461	0.421587	Pectate lyase family protein	Pectate lyase family protein; FUNCTIONS IN: pectate lyase activity; INVOLVED IN: biological_process unknown; LOCATED IN: endomembrane system; EXPRESSED IN: 21 plant structures; EXPRESSED DURING: 13 growth stages; CONTAINS InterPro DOMAIN/s: Pectin lyase fold/virulence factor (InterPro:IPR011050), AmbAllergen (InterPro:IPR018082), Pectate lyase/Amb allergen (InterPro:IPR002022), Pectin lyase fold …
7.0815	4.32079	3.66453	3.58264	AT1G68050	0.000238095	4.66236	6.8316	-2.16923	0.222329	flavin-binding, kelch repeat, f box 1	flavin-binding, kelch repeat, f box 1 (FKF1); FUNCTIONS IN: ubiquitin-protein ligase activity, signal transducer activity; INVOLVED IN: response to blue light, positive regulation of flower development, circadian rhythm, ubiquitin-dependent protein catabolic process, regulation of transcription; LOCATED IN: cellular_component unknown; EXPRESSED IN: whole plant, root tip, male gametophyte, leaf, p…
5.39355	6.84757	6.70864	6.62404	AT1G69600	0.0144928	6.39345	7.61699	-1.22353	0.428232	zinc finger homeodomain 1	zinc finger homeodomain 1 (ZFHD1); CONTAINS InterPro DOMAIN/s: Homeobox domain, ZF-HD class (InterPro:IPR006455), ZF-HD homeobox protein, Cys/His-rich dimerisation domain (InterPro:IPR006456), Homeodomain-related (InterPro:IPR012287); BEST Arabidopsis thaliana protein match is: homeobox protein 26 (TAIR:AT5G60480.1); Has 480 Blast hits to 471 proteins in 33 species: Archae - 0; Bacteria - 0; Meta…
3.38101	4.46772	4.20469	4.04578	AT1G69880	0.0135955	4.0248	5.23574	-1.21094	0.431988	thioredoxin H-type 8	thioredoxin H-type 8 (TH8); INVOLVED IN: N-terminal protein myristoylation, cell redox homeostasis; LOCATED IN: cellular_component unknown; EXPRESSED IN: 15 plant structures; EXPRESSED DURING: 6 growth stages; CONTAINS InterPro DOMAIN/s: Thioredoxin fold (InterPro:IPR012335), Thioredoxin, core (InterPro:IPR015467), Thioredoxin-like (InterPro:IPR017936), Thioredoxin domain (InterPro:IPR013766), Th…
3.4539	3.75703	3.31372	3.29914	AT1G70950	0.0234626	3.45595	4.55939	-1.10344	0.465405	TPX2 (targeting protein for Xklp2) protein family	TPX2 (targeting protein for Xklp2) protein family; CONTAINS InterPro DOMAIN/s: Xklp2 targeting protein (InterPro:IPR009675); BEST Arabidopsis thaliana protein match is: unknown protein (TAIR:AT1G23060.1); Has 1245 Blast hits to 1139 proteins in 232 species: Archae - 0; Bacteria - 257; Metazoa - 305; Fungi - 75; Plants - 372; Viruses - 3; Other Eukaryotes - 233 (source: NCBI BLink).
5.21877	5.38128	4.68242	4.76853	AT1G72250	0.0122951	5.01275	6.25476	-1.24201	0.422784	Di-glucose binding protein with Kinesin motor domain	Di-glucose binding protein with Kinesin motor domain; FUNCTIONS IN: microtubule motor activity, ATP binding; INVOLVED IN: microtubule-based movement; EXPRESSED IN: 18 plant structures; EXPRESSED DURING: 7 growth stages; CONTAINS InterPro DOMAIN/s: Kinesin, motor region, conserved site (InterPro:IPR019821), Malectin/receptor-like protein kinase (InterPro:IPR021720), Kinesin, motor domain (InterPro…
7.56961	7.78679	6.91313	7.47481	AT1G73600	0.0178662	7.43608	8.58851	-1.15242	0.449869	S-adenosyl-L-methionine-dependent methyltransferases superfamily protein	S-adenosyl-L-methionine-dependent methyltransferases superfamily protein; FUNCTIONS IN: methyltransferase activity, phosphoethanolamine N-methyltransferase activity; INVOLVED IN: metabolic process; EXPRESSED IN: guard cell; CONTAINS InterPro DOMAIN/s: Methyltransferase type 11 (InterPro:IPR013216); BEST Arabidopsis thaliana protein match is: S-adenosyl-L-methionine-dependent methyltransferases su…
3.0189	3.82133	3.27091	2.96468	AT1G76780	0.0203824	3.26896	4.39519	-1.12623	0.45811	HSP20-like chaperones superfamily protein	HSP20-like chaperones superfamily protein; CONTAINS InterPro DOMAIN/s: Heat shock protein Hsp20 (InterPro:IPR002068), HSP20-like chaperone (InterPro:IPR008978); BEST Arabidopsis thaliana protein match is: HSP20-like chaperones superfamily protein (TAIR:AT1G76770.1); Has 310212 Blast hits to 103002 proteins in 3336 species: Archae - 2366; Bacteria - 38795; Metazoa - 125626; Fungi - 30439; Plants -…
5.28443	6.05759	5.91763	5.29489	AT1G78000	0.000983607	5.63864	7.41172	-1.77308	0.292583	sulfate transporter 1;2	sulfate transporter 1;2 (SULTR1;2); CONTAINS InterPro DOMAIN/s: Sulphate transporter (InterPro:IPR011547), Sulphate transporter/antisigma-factor antagonist STAS (InterPro:IPR002645), Sulphate anion transporter, conserved site (InterPro:IPR018045), Sulphate anion transporter (InterPro:IPR001902); BEST Arabidopsis thaliana protein match is: sulfate transporter 1;3 (TAIR:AT1G22150.1); Has 10127 Blas…
4.5558	4.60052	3.52144	3.63063	AT1G78430	0.00435484	4.0771	5.55173	-1.47463	0.359825	ROP interactive partner 2	ROP interactive partner 2 (RIP2); BEST Arabidopsis thaliana protein match is: interactor of constitutive active rops 1 (TAIR:AT1G17140.2); Has 44057 Blast hits to 24944 proteins in 2009 species: Archae - 603; Bacteria - 6095; Metazoa - 22225; Fungi - 3626; Plants - 1909; Viruses - 198; Other Eukaryotes - 9401 (source: NCBI BLink).
3.05231	3.86863	4.33469	4.44978	AT1G01680	0.00428571	3.92635	5.40681	-1.48046	0.358376	plant U-box 54	plant U-box 54 (PUB54); FUNCTIONS IN: ubiquitin-protein ligase activity; INVOLVED IN: response to stress, protein ubiquitination; LOCATED IN: ubiquitin ligase complex; CONTAINS InterPro DOMAIN/s: UspA (InterPro:IPR006016), U box domain (InterPro:IPR003613); BEST Arabidopsis thaliana protein match is: RING/U-box superfamily protein (TAIR:AT1G01660.1); Has 2251 Blast hits to 2122 proteins in 140 sp…
3.26156	3.10052	2.92648	2.73675	AT1G02230	0.000555556	3.00633	4.85592	-1.84959	0.277472	NAC domain containing protein 4	NAC domain containing protein 4 (NAC004); FUNCTIONS IN: sequence-specific DNA binding transcription factor activity; INVOLVED IN: multicellular organismal development, regulation of transcription; LOCATED IN: cellular_component unknown; CONTAINS InterPro DOMAIN/s: No apical meristem (NAM) protein (InterPro:IPR003441); BEST Arabidopsis thaliana protein match is: NAC domain containing protein 5 (TA…
2.59801	2.24572	1.94246	2.22386	AT1G02450	0	2.25252	4.78209	-2.52957	0.17319	NIM1-interacting 1	NIM1-interacting 1 (NIMIN1); FUNCTIONS IN: protein binding; INVOLVED IN: regulation of systemic acquired resistance, defense response to bacterium, negative regulation of transcription; LOCATED IN: nucleus; EXPRESSED IN: 20 plant structures; EXPRESSED DURING: 13 growth stages; BEST Arabidopsis thaliana protein match is: systemic acquired resistance (SAR) regulator protein NIMIN-1-related (TAIR:AT…
4.64908	4.8981	4.1407	4.14518	AT1G02730	0.00522388	4.45826	5.87379	-1.41552	0.374874	cellulose synthase-like D5	cellulose synthase-like D5 (CSLD5); CONTAINS InterPro DOMAIN/s: Cellulose synthase (InterPro:IPR005150); BEST Arabidopsis thaliana protein match is: cellulose synthase-like D3 (TAIR:AT3G03050.1); Has 3375 Blast hits to 3003 proteins in 709 species: Archae - 13; Bacteria - 1269; Metazoa - 102; Fungi - 19; Plants - 1879; Viruses - 2; Other Eukaryotes - 91 (source: NCBI BLink).
6.3402	6.75935	5.58558	5.61042	AT1G03780	0.0216431	6.07389	7.2245	-1.15061	0.450435	targeting protein for XKLP2	targeting protein for XKLP2 (TPX2); FUNCTIONS IN: microtubule binding; INVOLVED IN: spindle assembly; LOCATED IN: nucleus, chloroplast envelope; EXPRESSED IN: 14 plant structures; EXPRESSED DURING: 7 growth stages; CONTAINS InterPro DOMAIN/s: Cell cycle regulated microtubule associated protein (InterPro:IPR022021); BEST Arabidopsis thaliana protein match is: Cell cycle regulated microtubule assoc…
4.95306	5.96395	4.88176	4.50698	AT1G03870	0.01125	5.07644	6.37238	-1.29594	0.40727	FASCICLIN-like arabinoogalactan 9	FASCICLIN-like arabinoogalactan 9 (FLA9); LOCATED IN: anchored to plasma membrane, plasma membrane, anchored to membrane; EXPRESSED IN: 23 plant structures; EXPRESSED DURING: 14 growth stages; CONTAINS InterPro DOMAIN/s: FAS1 domain (InterPro:IPR000782); BEST Arabidopsis thaliana protein match is: FASCICLIN-like arabinogalactan protein 13 precursor (TAIR:AT5G44130.1); Has 1005 Blast hits to 985 p…
8.86401	7.75803	7.29521	6.98509	AT1G04620	0.0129644	7.72558	9.00039	-1.2748	0.413281	coenzyme F420 hydrogenase family / dehydrogenase, beta subunit family	coenzyme F420 hydrogenase family / dehydrogenase, beta subunit family; FUNCTIONS IN: coenzyme F420 hydrogenase activity; INVOLVED IN: biological_process unknown; LOCATED IN: chloroplast; EXPRESSED IN: 22 plant structures; EXPRESSED DURING: 13 growth stages; CONTAINS InterPro DOMAIN/s: Coenzyme F420 hydrogenase/dehydrogenase beta subunit, C-terminal (InterPro:IPR007525), Coenzyme F420 hydrogenase/…
9.87993	9.77171	9.19402	9.43239	AT1G04680	0.01272	9.56951	10.7939	-1.22439	0.42798	Pectin lyase-like superfamily protein	Pectin lyase-like superfamily protein; FUNCTIONS IN: lyase activity, pectate lyase activity; INVOLVED IN: biological_process unknown; LOCATED IN: membrane; EXPRESSED IN: 23 plant structures; EXPRESSED DURING: 13 growth stages; CONTAINS InterPro DOMAIN/s: Pectin lyase fold/virulence factor (InterPro:IPR011050), AmbAllergen (InterPro:IPR018082), Pectate lyase/Amb allergen (InterPro:IPR002022), Pect…
5.14039	4.57043	5.15665	5.07171	AT1G04770	0.0206897	4.9848	6.08536	-1.10056	0.466335	Tetratricopeptide repeat (TPR)-like superfamily protein	Tetratricopeptide repeat (TPR)-like superfamily protein; FUNCTIONS IN: binding; INVOLVED IN: biological_process unknown; EXPRESSED IN: 23 plant structures; EXPRESSED DURING: 13 growth stages; CONTAINS InterPro DOMAIN/s: Tetratricopeptide TPR-1 (InterPro:IPR001440), Tetratricopeptide-like helical (InterPro:IPR011990), Tetratricopeptide repeat-containing (InterPro:IPR013026), Tetratricopeptide repe…
6.54947	6.31396	6.95755	6.45906	AT1G05010	0.0400844	6.57001	7.53171	-0.961698	0.513452	ethylene-forming enzyme	ethylene-forming enzyme (EFE); FUNCTIONS IN: 1-aminocyclopropane-1-carboxylate oxidase activity; INVOLVED IN: response to fungus, ethylene biosynthetic process; EXPRESSED IN: 22 plant structures; EXPRESSED DURING: 13 growth stages; CONTAINS InterPro DOMAIN/s: Oxoglutarate/iron-dependent oxygenase (InterPro:IPR005123); BEST Arabidopsis thaliana protein match is: 2-oxoglutarate (2OG) and Fe(II)-dep…
3.37512	4.68796	3.5596	3.84057	AT1G06350	0.000566038	3.86581	5.74266	-1.87685	0.272277	Fatty acid desaturase family protein	Fatty acid desaturase family protein; FUNCTIONS IN: oxidoreductase activity, oxidoreductase activity, acting on paired donors, with oxidation of a pair of donors resulting in the reduction of molecular oxygen to two molecules of water; INVOLVED IN: oxidation reduction, lipid metabolic process; CONTAINS InterPro DOMAIN/s: Fatty acid desaturase, type 1, core (InterPro:IPR015876), Fatty acid desatur…
4.32498	2.9877	3.21389	3.06609	AT1G07050	0	3.39817	5.89873	-2.50057	0.176707	CCT motif family protein	CCT motif family protein; CONTAINS InterPro DOMAIN/s: CCT domain (InterPro:IPR010402); BEST Arabidopsis thaliana protein match is: CCT motif family protein (TAIR:AT4G25990.1); Has 1772 Blast hits to 1772 proteins in 105 species: Archae - 0; Bacteria - 0; Metazoa - 1; Fungi - 2; Plants - 1711; Viruses - 0; Other Eukaryotes - 58 (source: NCBI BLink).
4.845	5.15624	4.43939	4.47135	AT1G07880	0.00562092	4.72799	6.13179	-1.40379	0.377934	Protein kinase superfamily protein	ATMPK13; CONTAINS InterPro DOMAIN/s: Protein kinase, ATP binding site (InterPro:IPR017441), Serine/threonine-protein kinase domain (InterPro:IPR002290), Serine/threonine-protein kinase-like domain (InterPro:IPR017442), Serine/threonine-protein kinase, active site (InterPro:IPR008271), Protein kinase-like domain (InterPro:IPR011009), MAP kinase, conserved site (InterPro:IPR003527), Protein kinase,…
4.89302	4.7625	3.71136	3.80951	AT1G08560	0.0128571	4.2941	5.56844	-1.27435	0.413412	syntaxin of plants 111	syntaxin of plants 111 (SYP111); FUNCTIONS IN: SNAP receptor activity; INVOLVED IN: intracellular protein transport, response to cyclopentenone, cellular membrane fusion; LOCATED IN: endomembrane system, plasma membrane, phragmoplast, cell plate; EXPRESSED IN: 22 plant structures; EXPRESSED DURING: 13 growth stages; CONTAINS InterPro DOMAIN/s: Target SNARE coiled-coil domain (InterPro:IPR000727),…
3.10324	3.22581	2.94393	3.05106	AT1G09470	0.0369526	3.08101	4.08828	-1.00727	0.497486	0	unknown protein; FUNCTIONS IN: molecular_function unknown; EXPRESSED IN: cotyledon; BEST Arabidopsis thaliana protein match is: unknown protein (TAIR:AT5G26770.1); Has 55019 Blast hits to 30094 proteins in 2088 species: Archae - 730; Bacteria - 6553; Metazoa - 28961; Fungi - 4800; Plants - 2559; Viruses - 111; Other Eukaryotes - 11305 (source: NCBI BLink).
4.59911	4.87074	3.90035	3.98237	AT1G10780	0.0180696	4.33815	5.51497	-1.17682	0.442324	F-box/RNI-like superfamily protein	F-box/RNI-like superfamily protein; CONTAINS InterPro DOMAIN/s: F-box domain, cyclin-like (InterPro:IPR001810), F-box domain, Skp2-like (InterPro:IPR022364); BEST Arabidopsis thaliana protein match is: F-box/RNI-like superfamily protein (TAIR:AT1G67190.2); Has 253 Blast hits to 253 proteins in 17 species: Archae - 0; Bacteria - 0; Metazoa - 1; Fungi - 0; Plants - 251; Viruses - 0; Other Eukaryote…
3.78382	3.24803	3.15382	2.73696	AT1G11000	0.0480077	3.23066	4.2059	-0.975246	0.508653	Seven transmembrane MLO family protein	MILDEW RESISTANCE LOCUS O 4 (MLO4); FUNCTIONS IN: calmodulin binding; INVOLVED IN: cell death, defense response; LOCATED IN: integral to membrane, plasma membrane; EXPRESSED IN: 18 plant structures; EXPRESSED DURING: 7 growth stages; CONTAINS InterPro DOMAIN/s: Mlo-related protein (InterPro:IPR004326); BEST Arabidopsis thaliana protein match is: Seven transmembrane MLO family protein (TAIR:AT5G53…
5.98973	4.2851	4.05225	4.44104	AT1G11210	0.0245213	4.69203	5.82152	-1.12949	0.457079	Protein of unknown function (DUF761)	Protein of unknown function (DUF761); FUNCTIONS IN: molecular_function unknown; INVOLVED IN: response to oxidative stress; LOCATED IN: endomembrane system; EXPRESSED IN: 10 plant structures; EXPRESSED DURING: LP.06 six leaves visible, LP.04 four leaves visible, 4 anthesis, petal differentiation and expansion stage; CONTAINS InterPro DOMAIN/s: Protein of unknown function DUF761, plant (InterPro:IP…
4.53914	4.3465	4.0496	3.99961	AT1G11545	0.00574194	4.23371	5.60938	-1.37567	0.385374	xyloglucan endotransglucosylase/hydrolase 8	xyloglucan endotransglucosylase/hydrolase 8 (XTH8); FUNCTIONS IN: hydrolase activity, acting on glycosyl bonds, xyloglucan:xyloglucosyl transferase activity, hydrolase activity, hydrolyzing O-glycosyl compounds; INVOLVED IN: carbohydrate metabolic process, cellular glucan metabolic process; LOCATED IN: endomembrane system, cell wall, apoplast; EXPRESSED IN: 21 plant structures; EXPRESSED DURING: …
4.50332	4.74473	4.78173	4.33884	AT1G12570	0.0345057	4.59215	5.59403	-1.00188	0.49935	Glucose-methanol-choline (GMC) oxidoreductase family protein	Glucose-methanol-choline (GMC) oxidoreductase family protein; FUNCTIONS IN: aldehyde-lyase activity, oxidoreductase activity, acting on CH-OH group of donors, FAD binding; INVOLVED IN: alcohol metabolic process; LOCATED IN: endomembrane system; EXPRESSED IN: 17 plant structures; EXPRESSED DURING: 9 growth stages; CONTAINS InterPro DOMAIN/s: Glucose-methanol-choline oxidoreductase, N-terminal (Int…
3.94414	3.84362	3.43461	3.45566	AT1G12845	0.0177564	3.66951	4.828	-1.15849	0.44798	0	unknown protein; FUNCTIONS IN: molecular_function unknown; INVOLVED IN: biological_process unknown; LOCATED IN: endomembrane system; EXPRESSED IN: 22 plant structures; EXPRESSED DURING: 13 growth stages; Has 8 Blast hits to 8 proteins in 4 species: Archae - 0; Bacteria - 0; Metazoa - 0; Fungi - 0; Plants - 8; Viruses - 0; Other Eukaryotes - 0 (source: NCBI BLink).
5.66991	5.07875	4.94515	4.80664	AT1G14170	0.027228	5.12511	6.20454	-1.07942	0.473217	RNA-binding KH domain-containing protein	RNA-binding KH domain-containing protein; FUNCTIONS IN: RNA binding, nucleic acid binding; INVOLVED IN: biological_process unknown; LOCATED IN: cellular_component unknown; CONTAINS InterPro DOMAIN/s: K Homology (InterPro:IPR004087), K Homology, type 1, subgroup (InterPro:IPR018111), K Homology, type 1 (InterPro:IPR004088); BEST Arabidopsis thaliana protein match is: RNA-binding KH domain-containi…
4.40415	4.60761	3.54587	3.4425	AT1G16070	0.00860825	4.00003	5.33675	-1.33671	0.395921	tubby like protein 8	tubby like protein 8 (TLP8); CONTAINS InterPro DOMAIN/s: Tubby, C-terminal (InterPro:IPR000007); BEST Arabidopsis thaliana protein match is: tubby like protein 1 (TAIR:AT1G76900.2); Has 842 Blast hits to 842 proteins in 106 species: Archae - 0; Bacteria - 0; Metazoa - 340; Fungi - 21; Plants - 410; Viruses - 0; Other Eukaryotes - 71 (source: NCBI BLink).
4.05081	4.38623	3.68394	3.58683	AT1G16330	0.0124597	3.92695	5.16644	-1.23949	0.423522	cyclin b3;1	cyclin b3;1 (CYCB3;1); FUNCTIONS IN: cyclin-dependent protein kinase activity; INVOLVED IN: regulation of cell cycle; LOCATED IN: nucleus; EXPRESSED IN: 17 plant structures; EXPRESSED DURING: 10 growth stages; CONTAINS InterPro DOMAIN/s: Cyclin, C-terminal (InterPro:IPR004367), Cyclin-like (InterPro:IPR011028), Cyclin-related (InterPro:IPR013763), Cyclin, N-terminal (InterPro:IPR006671), Cyclin (…
6.46407	3.64992	2.74573	3.04469	AT1G17665	0	3.9761	6.45831	-2.48221	0.17897	0	unknown protein; FUNCTIONS IN: molecular_function unknown; INVOLVED IN: biological_process unknown; LOCATED IN: endomembrane system; EXPRESSED IN: 15 plant structures; EXPRESSED DURING: 11 growth stages; Has 149 Blast hits to 146 proteins in 39 species: Archae - 0; Bacteria - 4; Metazoa - 21; Fungi - 5; Plants - 30; Viruses - 0; Other Eukaryotes - 89 (source: NCBI BLink).
3.93205	4.29635	3.47347	3.19719	AT1G18250	0.0379355	3.72477	4.77493	-1.05016	0.482914	Pathogenesis-related thaumatin superfamily protein	ATLP-1; INVOLVED IN: response to other organism; LOCATED IN: endomembrane system; EXPRESSED IN: 19 plant structures; EXPRESSED DURING: 13 growth stages; CONTAINS InterPro DOMAIN/s: Thaumatin, conserved site (InterPro:IPR017949), Thaumatin, pathogenesis-related (InterPro:IPR001938); BEST Arabidopsis thaliana protein match is: Pathogenesis-related thaumatin superfamily protein (TAIR:AT1G73620.1); H…
5.70265	6.09536	4.74682	4.7221	AT1G18370	0.0044	5.31674	6.8124	-1.49566	0.354618	ATP binding microtubule motor family protein	HINKEL (HIK); FUNCTIONS IN: microtubule motor activity, ATP binding; INVOLVED IN: response to cyclopentenone, cellularization of the embryo sac, gametophyte development, pollen development, cytokinesis; LOCATED IN: chloroplast; EXPRESSED IN: 22 plant structures; EXPRESSED DURING: 13 growth stages; CONTAINS InterPro DOMAIN/s: Protein of unknown function DUF3490 (InterPro:IPR021881), Kinesin, motor…
7.66898	7.58924	7.1394	7.0247	AT1G19670	0.0109459	7.35558	8.61764	-1.26206	0.416949	chlorophyllase 1	chlorophyllase 1 (CLH1); FUNCTIONS IN: chlorophyllase activity; INVOLVED IN: response to jasmonic acid stimulus, chlorophyll catabolic process, jasmonic acid mediated signaling pathway, response to stress; LOCATED IN: vacuole; EXPRESSED IN: 21 plant structures; EXPRESSED DURING: 14 growth stages; CONTAINS InterPro DOMAIN/s: Chlorophyllase-like (InterPro:IPR010821), Chlorophyllase, chloroplast (In…
3.95205	3.48061	2.91798	3.5133	AT1G20190	0.0478764	3.46599	4.44448	-0.97849	0.507511	expansin 11	expansin 11 (EXPA11); INVOLVED IN: plant-type cell wall modification involved in multidimensional cell growth, unidimensional cell growth, plant-type cell wall loosening; LOCATED IN: cell wall; EXPRESSED IN: 14 plant structures; EXPRESSED DURING: 9 growth stages; CONTAINS InterPro DOMAIN/s: Barwin-related endoglucanase (InterPro:IPR009009), Pollen allergen, N-terminal (InterPro:IPR014734), Expans…
4.87782	4.15156	3.38949	3.71941	AT1G20610	0.00354839	4.03457	5.61454	-1.57997	0.334488	Cyclin B2;3	Cyclin B2;3 (CYCB2;3); FUNCTIONS IN: cyclin-dependent protein kinase regulator activity; INVOLVED IN: regulation of cell cycle; LOCATED IN: nucleus; CONTAINS InterPro DOMAIN/s: Cyclin, C-terminal (InterPro:IPR004367), Cyclin-like (InterPro:IPR011028), Cyclin-related (InterPro:IPR013763), Cyclin, N-terminal (InterPro:IPR006671), Cyclin, A/B/D/E (InterPro:IPR014400), Cyclin (InterPro:IPR006670); BE…
5.57017	5.8192	5.9861	5.63137	AT1G21650	0.0379654	5.75171	6.72298	-0.971272	0.510056	Preprotein translocase SecA family protein	Preprotein translocase SecA family protein; FUNCTIONS IN: ATPase activity, P-P-bond-hydrolysis-driven protein transmembrane transporter activity, ATP binding; INVOLVED IN: intracellular protein transport, protein targeting, protein transport by the Sec complex, protein import; LOCATED IN: internal side of plasma membrane, chloroplast, membrane; EXPRESSED IN: 21 plant structures; EXPRESSED DURING:…
4.43846	4.39897	4.16872	4.43066	AT1G22340	0.0237569	4.3592	5.44047	-1.08127	0.472611	UDP-glucosyl transferase 85A7	UDP-glucosyl transferase 85A7 (UGT85A7); FUNCTIONS IN: UDP-glycosyltransferase activity, transferase activity, transferring glycosyl groups, glucuronosyltransferase activity; INVOLVED IN: metabolic process; LOCATED IN: cellular_component unknown; EXPRESSED IN: 8 plant structures; CONTAINS InterPro DOMAIN/s: UDP-glucuronosyl/UDP-glucosyltransferase (InterPro:IPR002213); BEST Arabidopsis thaliana p…
4.16843	4.42268	4.00363	4.53434	AT1G27940	0.00141026	4.28227	5.9437	-1.66144	0.316124	P-glycoprotein 13	P-glycoprotein 13 (PGP13); FUNCTIONS IN: ATPase activity, coupled to transmembrane movement of substances; INVOLVED IN: transport, transmembrane transport; LOCATED IN: integral to membrane; EXPRESSED IN: 9 plant structures; EXPRESSED DURING: 4 anthesis, petal differentiation and expansion stage; CONTAINS InterPro DOMAIN/s: ATPase, AAA+ type, core (InterPro:IPR003593), ABC transporter-like (InterP…
8.41063	6.8555	6.41678	6.46704	AT1G28050	0.000217391	7.03749	9.05347	-2.01598	0.247246	B-box type zinc finger protein with CCT domain	B-box type zinc finger protein with CCT domain; FUNCTIONS IN: sequence-specific DNA binding transcription factor activity, zinc ion binding; INVOLVED IN: regulation of transcription; LOCATED IN: intracellular; EXPRESSED IN: 21 plant structures; EXPRESSED DURING: 13 growth stages; CONTAINS InterPro DOMAIN/s: CCT domain (InterPro:IPR010402), Zinc finger, B-box (InterPro:IPR000315); BEST Arabidopsis…
4.12237	4.26691	3.9076	4.44758	AT1G30080	0.0420534	4.18611	5.16	-0.973888	0.509132	Glycosyl hydrolase superfamily protein	Glycosyl hydrolase superfamily protein; FUNCTIONS IN: cation binding, hydrolase activity, hydrolyzing O-glycosyl compounds, catalytic activity; INVOLVED IN: carbohydrate metabolic process; LOCATED IN: endomembrane system; EXPRESSED IN: 9 plant structures; EXPRESSED DURING: 4 anthesis, F mature embryo stage, petal differentiation and expansion stage, E expanded cotyledon stage, D bilateral stage; …
3.808	3.70422	3.45582	3.45838	AT1G30280	0.0111404	3.6066	4.85246	-1.24586	0.421656	Chaperone DnaJ-domain superfamily protein	Chaperone DnaJ-domain superfamily protein; FUNCTIONS IN: heat shock protein binding; LOCATED IN: cellular_component unknown; CONTAINS InterPro DOMAIN/s: Heat shock protein DnaJ, N-terminal (InterPro:IPR001623); BEST Arabidopsis thaliana protein match is: J-domain protein required for chloroplast accumulation response 1 (TAIR:AT1G75100.1); Has 2071 Blast hits to 1585 proteins in 232 species: Archa…
9.19649	8.98049	8.96012	8.71325	AT1G31230	0.0344725	8.96259	9.9766	-1.01401	0.495168	aspartate kinase-homoserine dehydrogenase i	aspartate kinase-homoserine dehydrogenase i (AK-HSDH I); FUNCTIONS IN: homoserine dehydrogenase activity, aspartate kinase activity; INVOLVED IN: aspartate family amino acid biosynthetic process; LOCATED IN: chloroplast stroma, chloroplast; EXPRESSED IN: 22 plant structures; EXPRESSED DURING: 13 growth stages; CONTAINS InterPro DOMAIN/s: Aspartate/glutamate/uridylate kinase (InterPro:IPR001048), …
1.78472	1.52905	1.54896	1.75827	AT1G35180	0.0202915	1.65525	2.76838	-1.11313	0.462291	TRAM, LAG1 and CLN8 (TLC) lipid-sensing domain containing protein	TRAM, LAG1 and CLN8 (TLC) lipid-sensing domain containing protein; FUNCTIONS IN: molecular_function unknown; INVOLVED IN: biological_process unknown; LOCATED IN: integral to membrane; CONTAINS InterPro DOMAIN/s: TRAM/LAG1/CLN8 homology domain (InterPro:IPR006634); BEST Arabidopsis thaliana protein match is: TRAM, LAG1 and CLN8 (TLC) lipid-sensing domain containing protein (TAIR:AT1G35170.1); Has …
2.11701	1.91415	2.051	2.41208	AT1G35750	0.00132353	2.12356	3.85238	-1.72882	0.301699	pumilio 10	pumilio 10 (PUM10); FUNCTIONS IN: RNA binding, binding; INVOLVED IN: biological_process unknown; LOCATED IN: cytoplasm; CONTAINS InterPro DOMAIN/s: Pumilio RNA-binding repeat (InterPro:IPR001313), Armadillo-like helical (InterPro:IPR011989), Armadillo-type fold (InterPro:IPR016024); BEST Arabidopsis thaliana protein match is: pumilio 9 (TAIR:AT1G35730.1); Has 2529 Blast hits to 1627 proteins in 2…
2.87165	3.61969	3.98315	3.30865	AT1G43910	0.0184591	3.44578	4.57005	-1.12426	0.458736	P-loop containing nucleoside triphosphate hydrolases superfamily protein	P-loop containing nucleoside triphosphate hydrolases superfamily protein; FUNCTIONS IN: nucleoside-triphosphatase activity, ATPase activity, nucleotide binding, ATP binding; LOCATED IN: endomembrane system; EXPRESSED IN: 23 plant structures; EXPRESSED DURING: 13 growth stages; CONTAINS InterPro DOMAIN/s: ATPase, AAA-type, core (InterPro:IPR003959), ATPase, AAA+ type, core (InterPro:IPR003593); BE…
5.88203	5.83605	5.1389	5.20077	AT1G44110	0.0351708	5.51444	6.56708	-1.05264	0.482084	Cyclin A1;1	Cyclin A1;1 (CYCA1;1); CONTAINS InterPro DOMAIN/s: Cyclin, C-terminal (InterPro:IPR004367), Cyclin (InterPro:IPR006670), G2/mitotic-specific cyclin A (InterPro:IPR015453), Cyclin-like (InterPro:IPR011028), Cyclin-related (InterPro:IPR013763), Cyclin, N-terminal (InterPro:IPR006671), Cyclin, A/B/D/E (InterPro:IPR014400); BEST Arabidopsis thaliana protein match is: CYCLIN A1;2 (TAIR:AT1G77390.1); H…
5.30312	5.59551	5.22808	5.12916	AT1G49952	0.0377632	5.31397	6.31519	-1.00122	0.499576	other RNA	0
6.10147	6.51665	5.16002	5.54345	AT1G50490	0.00539007	5.8304	7.26684	-1.43644	0.369477	ubiquitin-conjugating enzyme 20	ubiquitin-conjugating enzyme 20 (UBC20); CONTAINS InterPro DOMAIN/s: Ubiquitin-conjugating enzyme/RWD-like (InterPro:IPR016135), Ubiquitin-conjugating enzyme E2 H10 (InterPro:IPR015582), Ubiquitin-conjugating enzyme, E2 (InterPro:IPR000608); BEST Arabidopsis thaliana protein match is: ubiquitin-conjugating enzyme19 (TAIR:AT3G20060.1); Has 10004 Blast hits to 9989 proteins in 393 species: Archae -…
7.18253	7.06501	6.40286	6.30219	AT1G52750	0.000212766	6.73815	8.6182	-1.88006	0.271673	alpha/beta-Hydrolases superfamily protein	alpha/beta-Hydrolases superfamily protein; CONTAINS InterPro DOMAIN/s: Epoxide hydrolase-like (InterPro:IPR000639), Alpha/beta hydrolase fold-1 (InterPro:IPR000073); BEST Arabidopsis thaliana protein match is: alpha/beta-Hydrolases superfamily protein (TAIR:AT1G80280.1); Has 5685 Blast hits to 5671 proteins in 1064 species: Archae - 73; Bacteria - 4042; Metazoa - 263; Fungi - 116; Plants - 432; V…
5.34732	3.95778	3.90066	4.68017	AT1G53035	0.00872449	4.47148	5.83798	-1.3665	0.387831	0	unknown protein; FUNCTIONS IN: molecular_function unknown; INVOLVED IN: biological_process unknown; LOCATED IN: endomembrane system; EXPRESSED IN: 23 plant structures; EXPRESSED DURING: 13 growth stages; BEST Arabidopsis thaliana protein match is: unknown protein (TAIR:AT3G15358.1); Has 49 Blast hits to 49 proteins in 9 species: Archae - 0; Bacteria - 0; Metazoa - 0; Fungi - 0; Plants - 49; Virus…
7.04352	7.0265	6.50048	6.52707	AT1G53040	0.0316867	6.77439	7.82877	-1.05438	0.481505	Protein of unknown function (DUF616)	Protein of unknown function (DUF616); CONTAINS InterPro DOMAIN/s: Protein of unknown function DUF616 (InterPro:IPR006852); BEST Arabidopsis thaliana protein match is: Protein of unknown function (DUF616) (TAIR:AT1G28240.1); Has 330 Blast hits to 330 proteins in 44 species: Archae - 14; Bacteria - 43; Metazoa - 2; Fungi - 2; Plants - 220; Viruses - 0; Other Eukaryotes - 49 (source: NCBI BLink).
3.65882	3.34846	2.9327	3.0569	AT1G53520	0.01	3.24922	4.52962	-1.2804	0.411681	Chalcone-flavanone isomerase family protein	Chalcone-flavanone isomerase family protein; FUNCTIONS IN: chalcone isomerase activity, intramolecular lyase activity; INVOLVED IN: cellular amino acid derivative biosynthetic process, flavonoid biosynthetic process; LOCATED IN: chloroplast stroma, chloroplast; EXPRESSED IN: 20 plant structures; EXPRESSED DURING: 13 growth stages; CONTAINS InterPro DOMAIN/s: Chalcone isomerase, subgroup (InterPro…
4.51134	5.72387	5.21436	4.93481	AT1G55525	0.00027027	5.0961	7.15932	-2.06322	0.239281	other RNA	0
[truncated: 424 more rows]
